# Supplementary material for: Parental relatedness through time revealed by runs of homozygosity in ancient DNA
Source: Nat Commun. 2021 Sep 14;12:5425. doi: 10.1038/s41467-021-25289-w (PMC8440622; doi:10.1038/s41467-021-25289-w)
Supplement: Supplementary file 4 — Supplementary Data 1 [file 41467_2021_25289_MOESM4_ESM.xlsx]

## Sheet: A_IndividualROH
iid	pop	max_roh	sum_roh>4	n_roh>4	sum_roh>8	n_roh>8	sum_roh>12	n_roh>12	sum_roh>20	n_roh>20	lat	lon	age	study	clst	mean_cov	n_cov_snp	include_alt	region	color	economy
BR2.SG	Hungary_LBA.SG	5.2214	5.2214	1	0	0	0	0	0	0	47.82	19.95	3140	GambaNatureCommunications2014	Hungary_LBA.SG	19.164	1182644	1	Eastern Europe	blue	Agriculture
Yana_old.SG	Yana_UP.SG	17.7813	117.516	17	37.8782	3	17.7813	1	0	0	70.72	135.42	31950	SikoraNature2019	Yana_UP.SG	24.3163	1182458	1	all	purple	Foraging
Yamnaya.SG	Kazakhstan_EBA_Yamnaya.SG	11.0341	43.7075	6	11.0341	1	0	0	0	0	49.1342	75.8518	4903	DamgaardScience2018	Kazakhstan_EBA_Yamnaya.SG	25.2	1182098	1	Steppe	gold	Pastoralism
Kolyma_River.SG	Kolyma_M.SG	24.3815	200.96	26	97.5452	6	66.9137	3	48.1366	2	68.6	159.1	9786	SikoraNature2019	Kolyma_M.SG	14.993	1182088	1	all	purple	Foraging
AHUR_2064.SG	USA_Nevada_SpiritCave_11000BP.SG	14.4624	100.27	18	14.4624	1	14.4624	1	0	0	37.41	-122.08	10970	MorenoMayarScience2018	USA_Nevada_SpiritCave_11000BP.SG	17.9375	1181994	1	Pacific NW	purple	Foraging
rath1.SG	Ireland_BA.SG	6.705	6.705	1	0	0	0	0	0	0	55.2921	-6.19168	3906	CassidyPNAS2016	Ireland_BA.SG	11.63	1181857	1	Britain	blue	Agriculture
Sunghir3.SG	Russia_Sunghir3.SG	15.0434	186.466	23	102.947	10	27.0868	2	0	0	56.1761	40.5025	34093	SikoraScience2017	Russia_Sunghir3.SG	12.0343	1181712	1	Steppe	purple	Foraging
mota.SG	Ethiopia_4500BP_published.SG	0	0	0	0	0	0	0	0	0	6.79749	38.2079	4472	LlorenteScience2015	Ethiopia_4500BP_published.SG	11.289	1181617	1	East Africa	gray	Low Certainty
baa001.SG	South_Africa_2000BP.SG	4.59011	8.71541	2	0	0	0	0	0	0			1909	SchlebuschScience2017	South_Africa_2000BP.SG	12.9339	1181491	1	South Africa	purple	Foraging
SZ43.SG	Hungary_Langobard.SG	0	0	0	0	0	0	0	0	0	46.2833	17.85	1431	AmorimNatureCommunications2018	Hungary_Langobard.SG	11.763	1181334	1	Balkans	blue	Agriculture
A460.SG	Chile_WesternArchipelago_Ayayema_4700BP.SG	30.2068	337.555	40	211.832	16	130.603	7	57.7095	2	-50.1	-75.24	4660	MorenoMayarScience2018	Chile_WesternArchipelago_Ayayema_4700BP.SG	10.3185	1181323	1	Patagonia	purple	Foraging
SZ3.SG	Hungary_Langobard.SG	0	0	0	0	0	0	0	0	0	46.2833	17.85	1442	AmorimNatureCommunications2018	Hungary_Langobard.SG	5.76384	1181309	1	Balkans	blue	Agriculture
SZ4.SG	Hungary_Langobard.SG	0	0	0	0	0	0	0	0	0	46.2833	17.85	1442	AmorimNatureCommunications2018	Hungary_Langobard.SG	11.763	1181245	1	Balkans	blue	Agriculture
SZ45.SG	Hungary_Langobard.SG	0	0	0	0	0	0	0	0	0	46.2833	17.85	1442	AmorimNatureCommunications2018	Hungary_Langobard.SG	10.7397	1181237	1	Balkans	blue	Agriculture
SZ1.SG	Hungary_AvarPeriod.SG	0	0	0	0	0	0	0	0	0	46.2833	17.85	1250	AmorimNatureCommunications2018	Hungary_AvarPeriod.SG	9.27922	1181117	1	Balkans	blue	Agriculture
SZ15.SG	Hungary_Langobard.SG	0	0	0	0	0	0	0	0	0	46.2833	17.85	1442	AmorimNatureCommunications2018	Hungary_Langobard.SG	10.8263	1181035	1	Balkans	blue	Agriculture
SZ11.SG	Hungary_Langobard.SG	0	0	0	0	0	0	0	0	0	46.2833	17.85	1442	AmorimNatureCommunications2018	Hungary_Langobard.SG	9.27922	1180814	1	Balkans	blue	Agriculture
Sumidouro5.SG	Brazil_Sumidouro_10100BP.SG	13.4586	103.859	16	49.2586	5	13.4586	1	0	0	-19.54	-43.94	10405	MorenoMayarScience2018	Brazil_Sumidouro_10100BP.SG	13.6285	1180724	1	Atlantic Coast	purple	Foraging
KK1.SG	Georgia_Kotias.SG	11.4854	60.637	9	11.4854	1	0	0	0	0	42.28	43.28	9720	JonesNatureCommunications2015	Georgia_Kotias.SG	12.482	1180629	1	Steppe	purple	Foraging
I6747_all.SG	England_N_all.SG	0	0	0	0	0	0	0	0	0	53.0798	-1.64094	5539	BraceDiekmannNatureEcologyEvolution2019	England_N_all.SG	13.2014	1180398	1	Britain	blue	Agriculture
WC1.SG	Iran_Wezmeh_N.SG	23.1697	66.649	7	48.2621	3	38.5931	2	23.1697	1	34.6129	47.1057	9219	BroushakiScience2016	Iran_Wezmeh_N.SG	10.388	1180203	1	Central Asia	blue	Agriculture
Yana_old2.SG	Yana_UP.SG	14.0877	52.8438	7	22.9539	2	14.0877	1	0	0	70.72	135.42	31950	SikoraNature2019	Yana_UP.SG	7.21791	1178800	1	all	purple	Foraging
C1.SG	Nepal_Chokhopani_2700BP.SG	13.058	61.8226	7	45.6687	4	26.1061	2	0	0	29.2344	83.9822	2775	JeongPNAS2016	Nepal_Chokhopani_2700BP.SG	7.182	1178495	1	Himalaya	blue	Agriculture
I10871.SG	Cameroon_SMA.SG	11.863	29.5714	4	11.863	1	0	0	0	0	5.8586	10.0778	7890	LipsonNature2020	Cameroon_SMA.SG	18.5137	1178281	1	all	purple	Foraging
SZ2.SG	Hungary_Langobard.SG	0	0	0	0	0	0	0	0	0	46.2833	17.85	1442	AmorimNatureCommunications2018	Hungary_Langobard.SG	6.32939	1176754	1	Balkans	blue	Agriculture
SZ5.SG	Hungary_Langobard.SG	0	0	0	0	0	0	0	0	0	46.2833	17.85	1442	AmorimNatureCommunications2018	Hungary_Langobard.SG	6.24803	1176362	1	Balkans	blue	Agriculture
Bichon.SG	Switzerland_Bichon.SG	7.8592	58.4813	11	0	0	0	0	0	0	47.1	6.87	13665	JonesNatureCommunications2015	Switzerland_Bichon.SG	8.443	1176132	1	Central Europe	purple	Foraging
atp002.SG	Iberia_C.SG	4.3405	4.3405	1	0	0	0	0	0	0			4740	ValdioseraPNAS2018	Iberia_C.SG	6.86586	1175853	1	Iberia	blue	Agriculture
DA45.SG	Mongolia_XiongNu.SG	0	0	0	0	0	0	0	0	0	42.5258	105.18	2062	DamgaardNature2018	Mongolia_XiongNu.SG	8.669	1175282	1	East Steppe	gold	Pastoralism
SZ36.SG	Hungary_Langobard.SG	0	0	0	0	0	0	0	0	0	46.2833	17.85	1442	AmorimNatureCommunications2018	Hungary_Langobard.SG	5.76384	1173847	1	Balkans	blue	Agriculture
IPY10.SG	Chile_Yamana_BeagleChannel_800BP.SG	16.6991	178.351	25	91.8076	8	29.8151	2	0	0	-54.93	-67.62	610	delaFuentePNAS2018	Chile_Yamana_BeagleChannel_800BP.SG	4.68845	1173110	1	Patagonia	purple	Foraging
I0160.SG	England_LIA.SG	0	0	0	0	0	0	0	0	0	52.08	0.18	1995	SchiffelsNatureCommunications2016	England_LIA.SG	8.439	1172478	1	Britain	blue	Agriculture
IL7.SG	Peru_RioUncallane_1800BP.SG	11.0179	20.0489	3	11.0179	1	0	0	0	0	-16.2	-69.7	1778	LindoScienceAdvances2018	Peru_RioUncallane_1800BP.SG	4.84253	1169746	1	Andean	gray	Low Certainty
Anzick_realigned.SG	USA_Anzick_realigned.SG	15.3136	290.926	39	151.123	14	40.6179	3	0	0	45.9931	-110.661	12649	RasmussenNature2014	USA_Anzick_realigned.SG	14.0455	1169065	1	Pacific NW	purple	Foraging
Sunghir6.SG	Russia_Sunghir6.SG	4.422	4.422	1	0	0	0	0	0	0	56.1761	40.5025	790	SikoraScience2017	Russia_Sunghir6.SG	4.87684	1164717	1	Steppe	purple	Foraging
HSJ-A-1_38.SG	Iceland_Pre_Christian.SG	0	0	0	0	0	0	0	0	0	64.9631	-19.0208	1015	EbenesersdottirScience2018	Iceland_Pre_Christian.SG	5.28311	1164678	1	Islands	blue	Agriculture
Sunghir2.SG	Russia_Sunghir2.SG	26.3839	213.798	26	122.874	9	77.7238	4	51.3933	2	56.1761	40.5025	34234	SikoraScience2017	Russia_Sunghir2.SG	4.62335	1164216	1	Steppe	purple	Foraging
Andaman.SG	Indian_GreatAndaman_100BP.SG	43.705	379.331	34	296.165	19	201.983	9	113.22	3	12.5	92.8	90	MorenoMayarScience2018	Indian_GreatAndaman_100BP.SG	18.1802	1163016	1	Islands	gray	Low Certainty
prs016-ALL_DATA.SG	Ireland_Megalithic.SG	4.6698	8.7817	2	0	0	0	0	0	0	54.2469	-8.55609	5560	SanchezQuintoPNAS2019	Ireland_Megalithic.SG	4.34973	1161741	1	Britain	blue	Agriculture
Sunghir4.SG	Russia_Sunghir4.SG	24.7433	200.845	23	134.984	11	66.3366	3	47.7177	2	56.1761	40.5025	33992	SikoraScience2017	Russia_Sunghir4.SG	4.39861	1160873	1	Steppe	purple	Foraging
I11974.SG	Chile_LosRieles_12000BP.SG	16.6445	272.15	41	97.8235	9	45.1158	3	0	0	-31.92	-71.5	11885	PosthNakatsukaCell2018	Chile_LosRieles_12000BP.SG	5.69101	1158990	1	Andean	purple	Foraging
gun011.SG	Canary_Islands_Guanche.SG	13.8658	53.1862	7	27.5384	2	27.5384	2	0	0	28.2686	-16.6056	1159	RodriguezVarelaCurrentBiology2017	Canary_Islands_Guanche.SG	4.13956	1156055	1	Islands	blue	Agriculture
R9.SG	Italy_N.SG	0	0	0	0	0	0	0	0	0	41.96	13.54	7496	AntonioGaoMootsScience2019	Italy_N.SG	4.50456	1153527	1	Central Italy	blue	Agriculture
NE1.SG	Hungary_LBK_MN.SG	6.29431	6.29431	1	0	0	0	0	0	0	47.8465	21.1494	7139	GambaNatureCommunications2014	Hungary_LBK_MN.SG	19.27	1152433	1	Eastern Europe	blue	Agriculture
bally.SG	Ireland_MN.SG	11.804	16.4344	2	11.804	1	0	0	0	0	54.5422	-5.95667	5132	CassidyPNAS2016	Ireland_MN.SG	11.285	1150887	1	Britain	blue	Agriculture
USR1.SG	USA_Ancient_Beringian.SG	24.6691	258.675	35	108.577	8	70.7475	4	24.6691	1	64.0715	-152.514	11435	MorenoMayarNature2017	USA_Ancient_Beringian.SG	17	1150886	1	Bering Sea	purple	Foraging
Lovelock3.SG	USA_Nevada_LovelockCave_600BP.SG	9.95101	40.1747	7	9.95101	1	0	0	0	0	39.96	-118.56	627	MorenoMayarScience2018	USA_Nevada_LovelockCave_600BP.SG	18.1286	1150692	1	Pacific NW	purple	Foraging
Lovelock2.SG	USA_Nevada_LovelockCave_1850BP.SG	18.509	90.9655	11	51.8936	4	31.6742	2	0	0	39.96	-118.56	1880	MorenoMayarScience2018	USA_Nevada_LovelockCave_1850BP.SG	14.36	1150497	1	Pacific NW	purple	Foraging
ela001.SG	South_Africa_400BP.SG	5.87081	10.3706	2	0	0	0	0	0	0			493	SchlebuschScience2017	South_Africa_400BP.SG	10.5284	1150235	1	South Africa	gray	Low Certainty
new001.SG	South_Africa_400BP.SG	10.9573	20.2123	3	10.9573	1	0	0	0	0			418	SchlebuschScience2017	South_Africa_400BP.SG	11.071	1150129	1	South Africa	gray	Low Certainty
atp016.SG	Iberia_C.SG	0	0	0	0	0	0	0	0	0			5040	ValdioseraPNAS2018	Iberia_C.SG	11.3106	1150106	1	Iberia	blue	Agriculture
BOT2016.SG	Kazakhstan_Eneolithic_Botai.SG	6.4834	37.846	7	0	0	0	0	0	0	53.1667	67.6667	5450	DamgaardScience2018	Kazakhstan_Eneolithic_Botai.SG	13.6	1149684	1	Steppe	purple	Foraging
PC537.SG	Bahamas_Taino.SG	10.1752	28.6825	4	19.391	2	0	0	0	0	25.5571	-76.6952	995	SchroederPNAS2018	Bahamas_Taino.SG	9.1801	1149637	1	Islands	blue	Agriculture
NEO240.SG	DevilsCave_N.SG	20.5524	231.417	26	172.881	14	102.082	7	20.5524	1	44.5	135.4	7508	SikoraNature2019	DevilsCave_N.SG	6.84327	1147984	1	all	purple	Foraging
EBA2.SG	Kazakhstan_CentralSteppe_EMBA.SG	25.5099	45.4469	4	35.4994	2	25.5099	1	25.5099	1	52.6298	76.7276	4494	DamgaardScience2018	Kazakhstan_CentralSteppe_EMBA.SG	7.14143	1147898	1	Steppe	gold	Pastoralism
Ust_Ishim_published.DG	Russia_Ust_Ishim_HG_published.DG	15.4657	99.6107	14	40.0684	3	29.9336	2	0	0	57.7	71.1	45020	FuNature2014	Russia_Ust_Ishim_HG_published.DG	42	1147829	1	Steppe	purple	Foraging
RISE1163.SG	Poland_Koszyce_GAC.SG	5.3765	5.3765	1	0	0	0	0	0	0	48.7	21.2	4735	SchroederPNAS2019	Poland_Koszyce_GAC.SG	3.80616	1147530	1	Eastern Europe	blue	Agriculture
mfo001.SG	South_Africa_400BP.SG	8.2656	8.2656	1	8.2656	1	0	0	0	0			378	SchlebuschScience2017	South_Africa_400BP.SG	6.51514	1147468	1	South Africa	gray	Low Certainty
RISE493.SG	Russia_Karasuk.SG	0	0	0	0	0	0	0	0	0	53.152	91.05	3429	AllentoftNature2015	Russia_Karasuk.SG	8.081	1145689	1	Steppe	gold	Pastoralism
R4.SG	Italy_C.SG	0	0	0	0	0	0	0	0	0	41.96	13.54	4865	AntonioGaoMootsScience2019	Italy_C.SG	3.92985	1145669	1	Central Italy	blue	Agriculture
IL2.SG	Peru_RioUncallane_1800BP.SG	5.12479	14.5933	3	0	0	0	0	0	0	-16.2	-69.7	1600	LindoScienceAdvances2018	Peru_RioUncallane_1800BP.SG	5.66564	1145260	1	Andean	gray	Low Certainty
SSG-A-2_38.SG	Iceland_Pre_Christian.SG	0	0	0	0	0	0	0	0	0	64.9631	-19.0208	1025	EbenesersdottirScience2018	Iceland_Pre_Christian.SG	4.17636	1145149	1	Islands	blue	Agriculture
SI-53.SG	Lebanon_Medieval_o4.SG	0	0	0	0	0	0	0	0	0	33.5606	35.3981	861	HaberAJHG2018	Lebanon_Medieval_o4.SG	4.36362	1145131	1	Levante	blue	Agriculture
prs013-ALL_DATA.SG	Ireland_Megalithic.SG	4.5096	4.5096	1	0	0	0	0	0	0	54.2469	-8.55609	5450	SanchezQuintoPNAS2019	Ireland_Megalithic.SG	4.23241	1145014	1	Britain	blue	Agriculture
IPK12.SG	Chile_WesternArchipelago_Kaweskar_800BP.SG	27.1782	352.391	38	230.886	16	181.214	11	48.9855	2	-53.35	-70.97	570	delaFuentePNAS2018	Chile_WesternArchipelago_Kaweskar_800BP.SG	6.33456	1142798	1	Patagonia	purple	Foraging
IL3.SG	Peru_RioUncallane_1800BP.SG	25.7304	163.558	14	142.076	10	100.521	6	25.7304	1	-16.2	-69.7	1700	LindoScienceAdvances2018	Peru_RioUncallane_1800BP.SG	5.10744	1142274	1	Andean	gray	Low Certainty
Bar8.SG	Anatolia_N.SG	0	0	0	0	0	0	0	0	0	40.3037	29.6085	8071	HofmanovaPNAS2016	Anatolia_N.SG	6.93	1141733	1	Aegan	blue	Agriculture
vik_84001.SG	Sweden_Viking.SG	0	0	0	0	0	0	0	0	0	59.6173	17.7236	989	KrzewinskaCurrentBiology2018	Sweden_Viking.SG	3.68284	1141127	1	Baltic Sea	blue	Agriculture
Loschbour_published.DG	Luxembourg_Loschbour_published.DG	13.1534	97.5637	13	54.7665	5	13.1534	1	0	0	49.81	6.4	8050	LazaridisNature2014	Luxembourg_Loschbour_published.DG	22	1139327	1	Central Europe	purple	Foraging
Gyvakarai1_10bp	Lithuania_LN	8.0556	8.0556	1	8.0556	1	0	0	0	0	55.918	24.913	4495	MittnikNatureCommunications2018	Lithuania_LN	4.48281	1137323	1	Baltic Sea	gray	Low Certainty
S35.SG	Nepal_Samzdong_1500BP.SG	17.8735	55.456	7	17.8735	1	17.8735	1	0	0	29.2344	83.9822	1500	JeongPNAS2016	Nepal_Samzdong_1500BP.SG	3.72	1135160	1	Himalaya	blue	Agriculture
RISE497.SG	Russia_Karasuk_o.SG	15.7734	36.4999	4	24.413	2	15.7734	1	0	0	52.954	90.187	3100	AllentoftNature2015	Russia_Karasuk_o.SG	9.086	1134584	1	Steppe	gold	Pastoralism
Latvia_HG2.SG	Latvia_HG.SG	25.2079	106.908	14	54.9172	4	25.2079	1	25.2079	1	56.2833	25.1333	7689	JonesCurrentBiology2017	Latvia_HG.SG	3.433	1132063	1	Baltic Sea	purple	Foraging
SI-45.SG	Lebanon_Medieval.SG	14.7801	14.7801	1	14.7801	1	14.7801	1	0	0	33.5606	35.3981	702	HaberAJHG2018	Lebanon_Medieval.SG	3.60063	1131953	1	Levante	blue	Agriculture
Stuttgart_published.DG	Germany_EN_LBK_Stuttgart_published.DG	12.5769	12.5769	1	12.5769	1	12.5769	1	0	0	48.78	9.18	7140	LazaridisNature2014	Germany_EN_LBK_Stuttgart_published.DG	19	1130723	1	Central Europe	blue	Agriculture
R7.SG	Italy_Mesolithic.SG	37.2983	328.478	30	248.097	16	176.011	8	89.2049	3	41.96	13.54	10682	AntonioGaoMootsScience2019	Italy_Mesolithic.SG	3.43853	1129613	1	Central Italy	purple	Foraging
RISE495.SG	Russia_Karasuk.SG	0	0	0	0	0	0	0	0	0	52.954	90.187	3100	AllentoftNature2015	Russia_Karasuk.SG	4.394	1129596	1	Steppe	gold	Pastoralism
I0774.SG	England_Saxon.SG	0	0	0	0	0	0	0	0	0	52.2614	0.06869	1483	SchiffelsNatureCommunications2016	England_Saxon.SG	5.418	1129556	1	Britain	blue	Agriculture
vik_grt035.SG	Sweden_Viking.SG	0	0	0	0	0	0	0	0	0	59.6173	17.7236	996	KrzewinskaCurrentBiology2018	Sweden_Viking.SG	3.29029	1128667	1	Baltic Sea	blue	Agriculture
R3.SG	Italy_N.SG	8.8302	8.8302	1	8.8302	1	0	0	0	0	41.96	13.54	7730	AntonioGaoMootsScience2019	Italy_N.SG	4.4166	1126622	1	Central Italy	blue	Agriculture
R15.SG	Italy_Mesolithic.SG	9.9856	51.6884	8	19.0248	2	0	0	0	0	41.96	13.54	9125	AntonioGaoMootsScience2019	Italy_Mesolithic.SG	3.36264	1126562	1	Central Italy	purple	Foraging
R1.SG	Italy_IA_Republic.SG	10.3826	18.7911	2	18.7911	2	0	0	0	0	42.8801	13.8938	2835	AntonioGaoMootsScience2019	Italy_IA_Republic.SG	4.28797	1125318	1	Central Italy	blue	Agriculture
S10.SG	Nepal_Samdzong_1500BP.SG	19.5733	57.6692	6	33.6948	2	33.6948	2	0	0	29.2344	83.9822	1500	JeongPNAS2016	Nepal_Samdzong_1500BP.SG	3.263	1124932	1	Himalaya	blue	Agriculture
LU339.SG	Iberia_MN_BA.SG	0	0	0	0	0	0	0	0	0	41.7083	-6.92778	6798	GonzalesFortesProcRoyalSocB2019	Iberia_MN_BA.SG	3.474	1124350	1	Iberia	blue	Agriculture
I0777.SG	England_Saxon.SG	0	0	0	0	0	0	0	0	0	52.2614	0.06869	1478	SchiffelsNatureCommunications2016	England_Saxon.SG	4.815	1123743	1	Britain	blue	Agriculture
I6767_all.SG	England_Mesolithic_all.SG	12.9169	52.7572	9	12.9169	1	12.9169	1	0	0	51.2817	-2.76575	10300	BraceDiekmannNatureEcologyEvolution2019	England_Mesolithic_all.SG	3.76325	1123721	1	Britain	purple	Foraging
R42.SG	Italy_Imperial.SG	0	0	0	0	0	0	0	0	0	41.7479	12.2595	1879	AntonioGaoMootsScience2019	Italy_Imperial.SG	4.14729	1122927	1	Central Italy	blue	Agriculture
prs009-ALL_DATA.SG	Ireland_Megalithic.SG	6.0039	14.9228	3	0	0	0	0	0	0	59.1565	-3.09914	5380	SanchezQuintoPNAS2019	Ireland_Megalithic.SG	3.46081	1122257	1	Britain	blue	Agriculture
RISE505.SG	Russia_Andronovo.SG	5.8143	15.3056	3	0	0	0	0	0	0	53.456	85.447	3636	AllentoftNature2015	Russia_Andronovo.SG	5.277	1122100	1	Steppe	gold	Pastoralism
RISE664.SG	Russia_BA_Okunevo.SG	10.1857	71.4811	10	44.5411	5	0	0	0	0	53.5478	91.0256	4283	DamgaardScience2018	Russia_BA_Okunevo.SG	4.6	1121362	1	Steppe	gold	Pastoralism
I10873.SG	Cameroon_SMA.SG	4.1523	4.1523	1	0	0	0	0	0	0	5.8586	10.0778	3070	LipsonNature2020	Cameroon_SMA.SG	3.94464	1121342	1	all	gray	Not Assigned
prs002-ALL_DATA.SG	Ireland_Megalithic.SG	17.1925	63.2464	6	51.2619	4	29.9107	2	0	0	54.2469	-8.55609	5675	SanchezQuintoPNAS2019	Ireland_Megalithic.SG	3.76481	1119566	1	Britain	blue	Agriculture
R2.SG	Italy_N.SG	18.8378	27.4036	3	18.8378	1	18.8378	1	0	0	41.96	13.54	7984	AntonioGaoMootsScience2019	Italy_N.SG	4.01366	1119222	1	Central Italy	blue	Agriculture
GB.SG	Romania_C.SG	18.3341	107.086	16	36.3647	3	18.3341	1	0	0	46.7877	23.5209	5378	GonzalesFortesCurrentBiology2017	Romania_C.SG	3.83554	1116974	1	Balkans	gray	Low Certainty
SF12.SG	Sweden_Mesolithic.SG	6.4456	38.822	8	0	0	0	0	0	0	57.2854	17.9728	8895	GuntherPLoSBiology2018	Sweden_Mesolithic.SG	65.1678	1116314	1	Baltic Sea	purple	Foraging
Alh1.SG	Germany_EMedieval.SG	0	0	0	0	0	0	0	0	0	48.5975	12.1982	1500	VeeramahPNAS2018	Germany_EMedieval.SG	0.8547	1116070	1	Central Europe	blue	Agriculture
Hum2.SG	Norway_Mesolithic.SG	8.19349	26.8577	5	8.19349	1	0	0	0	0	58.0639	7.7438	9364	GuntherPLoSBiology2018	Norway_Mesolithic.SG	4.22098	1115169	1	Baltic Sea	purple	Foraging
BOT14.SG	Kazakhstan_Eneolithic_Botai.SG	12.5003	39.9142	5	22.2429	2	12.5003	1	0	0	53.1667	67.6667	5264	DamgaardScience2018	Kazakhstan_Eneolithic_Botai.SG	2.96551	1114698	1	Steppe	purple	Foraging
DA249.SG	Russia_Shamanka_Eneolithic.SG	28.5015	186.879	14	155.932	8	145.563	7	117.377	5	51.6983	103.703	7840	DamgaardScience2018	Russia_Shamanka_Eneolithic.SG	4.5	1113894	1	East Steppe	purple	Foraging
RISE1170.SG	Poland_Koszyce_GAC.SG	11.8767	11.8767	1	11.8767	1	0	0	0	0	48.7	21.2	4749	SchroederPNAS2019	Poland_Koszyce_GAC.SG	3.52842	1112811	1	Eastern Europe	blue	Agriculture
I0232	Russia_Srubnaya	6.7425	12.9305	2	0	0	0	0	0	0	48.1	54.44	3475	NarasimhanPattersonScience2019 (supplement of MathiesonNature2018)	Russia_Srubnaya	8.64954	1112239	1	Steppe	gold	Pastoralism
STT-A-2_38.SG	Iceland_Pre_Christian.SG	4.0522	4.0522	1	0	0	0	0	0	0	64.9631	-19.0208	1000	EbenesersdottirScience2018	Iceland_Pre_Christian.SG	3.1606	1110874	1	Islands	blue	Agriculture
ans017.SG	Sweden_Megalithic.SG	61.5313	346.272	20	316.744	15	287.875	12	192.539	6	57.3385	18.2563	5080	SanchezQuintoPNAS2019	Sweden_Megalithic.SG	2.96167	1109883	1	Baltic Sea	blue	Agriculture
kzb002.SG	Russia_Srubnaya_Alakul.SG	0	0	0	0	0	0	0	0	0	53.9303	55.7431	3721	KrzewinskaScienceAdvances2018	Russia_Srubnaya_Alakul.SG	2.91919	1107285	1	Steppe	gold	Pastoralism
RISE1162.SG	Poland_Koszyce_GAC.SG_daughter.RISE1170.SG.sister.RISE1164.SG	26.0284	26.0284	1	26.0284	1	26.0284	1	26.0284	1	48.7	21.2	4747	SchroederPNAS2019	Poland_Koszyce_GAC.SG_daughter.RISE1170.SG.sister.RISE1164.SG	2.8557	1104048	1	Eastern Europe	blue	Agriculture
I0231_published	Russia_EBA_Yamnaya_Samara_published2	4.9858	18.3872	4	0	0	0	0	0	0	52.7109	49.4669	4792	NarasimhanPattersonScience2019 (previously MathiesonNature2015 which was 1240k of same sample with 390k in HaakLazaridis2015)	Russia_EBA_Yamnaya_Samara_published2	9.905	1103245	1	Steppe	gold	Pastoralism
Inuk.SG	Greenland_Saqqaq.SG	13.9852	235.308	37	74.9161	7	26.9199	2	0	0	69.2438	-53.5413	3885	RasmussenNature2010	Greenland_Saqqaq.SG	14.14	1101700	1	Islands	gray	Low Certainty
DA28.SG	Kazakhstan_GoldenHordeAsian.SG	0	0	0	0	0	0	0	0	0	43.0686	68.2489	550	DamgaardNature2018	Kazakhstan_GoldenHordeAsian.SG	3.958	1101674	1	Steppe	blue	Agriculture
Alh10.SG	Germany_EMedieval.SG	0	0	0	0	0	0	0	0	0	48.5975	12.1982	1489	VeeramahPNAS2018	Germany_EMedieval.SG	0.8573	1100414	1	Central Europe	blue	Agriculture
RISE1173.SG	Poland_Koszyce_GAC.SG_brother.RISE1169.SG.brother.RISE1168.SG.brother.RISE1163.SG	7.505	16.5533	3	0	0	0	0	0	0	48.7	21.2	4634	SchroederPNAS2019	Poland_Koszyce_GAC.SG_brother.RISE1169.SG.brother.RISE1168.SG.brother.RISE1163.SG	2.74748	1097337	1	Eastern Europe	blue	Agriculture
Kostenki14	Russia_Kostenki14	13.4772	48.3361	7	22.5649	2	13.4772	1	0	0	51.23	39.3	37470	FuNature2016	Russia_Kostenki14	16.136	1095867	1	Steppe	purple	Foraging
FN2.SG	Germany_LRoman.SG	25.585	89.4951	10	64.3259	5	25.585	1	25.585	1	48.1501	11.3951	1650	VeeramahPNAS2018	Germany_LRoman.SG	0.8468	1094129	1	Central Europe	blue	Agriculture
EBA1.SG	Kazakhstan_CentralSteppe_EMBA.SG	20.7782	53.4677	6	31.134	2	20.7782	1	20.7782	1	51.6313	74.6645	4112	DamgaardScience2018	Kazakhstan_CentralSteppe_EMBA.SG	3.22376	1093798	1	Steppe	gold	Pastoralism
DA222.SG	Kazakhstan_Karluk.SG	0	0	0	0	0	0	0	0	0	43.0686	68.2489	1100	DamgaardNature2018	Kazakhstan_Karluk.SG	3.404	1091284	1	Steppe	gold	Pastoralism
SI-41.SG	Lebanon_Medieval_o1.SG	5.9809	5.9809	1	0	0	0	0	0	0	33.5606	35.3981	724	HaberAJHG2018	Lebanon_Medieval_o1.SG	2.99926	1090200	1	Levante	blue	Agriculture
LugarCanto42.SG	Iberia_MN.SG	0	0	0	0	0	0	0	0	0			5950	MartinianoPLoSGenetics2017	Iberia_MN.SG	3.05114	1089508	1	Iberia	blue	Agriculture
RISE98.SG	Sweden_LN.SG	31.8961	42.9088	3	31.8961	1	31.8961	1	31.8961	1	55.381	13.445	4104	AllentoftNature2015	Sweden_LN.SG	6.125	1089349	1	Baltic Sea	blue	Agriculture
Bar31.SG	Anatolia_N.SG	0	0	0	0	0	0	0	0	0	40.3037	29.6085	8279	HofmanovaPNAS2016	Anatolia_N.SG	3.301	1087822	1	Aegan	blue	Agriculture
DA101.SG	Kyrgyzstan_TianShanHun.SG	0	0	0	0	0	0	0	0	0	42.1594	77.4064	1716	DamgaardNature2018	Kyrgyzstan_TianShanHun.SG	3.419	1087056	1	Steppe	gold	Pastoralism
vik_stg021.SG	Sweden_Viking.SG	0	0	0	0	0	0	0	0	0	59.6173	17.7236	924	KrzewinskaCurrentBiology2018	Sweden_Viking.SG	3.49489	1085641	1	Baltic Sea	blue	Agriculture
R969.SG	Italy_Medieval_EarlyModern.SG	0	0	0	0	0	0	0	0	0	41.9559	12.7543	300	AntonioGaoMootsScience2019	Italy_Medieval_EarlyModern.SG	2.62085	1085089	1	Central Italy	blue	Agriculture
LaBrana1_published.SG	Iberia_HG_published.SG	4.3478	8.6208	2	0	0	0	0	0	0	42.911	-5.3778	7815	OlaldeNature2014	Iberia_HG_published.SG	3.516	1079840	1	Iberia	purple	Foraging
RISE1166.SG	Poland_Koszyce_GAC.SG	17.823	61.1771	7	46.5713	4	17.823	1	0	0	48.7	21.2	4908	SchroederPNAS2019	Poland_Koszyce_GAC.SG	2.82522	1079562	1	Eastern Europe	blue	Agriculture
mur.SG	Iberia_EN.SG	7.6067	32.8301	6	0	0	0	0	0	0			7136	ValdioseraPNAS2018	Iberia_EN.SG	2.88003	1078491	1	Iberia	blue	Agriculture
Bon002.SG	Anatolia_Boncuklu_N.SG	10.4157	23.6333	4	10.4157	1	0	0	0	0	37.7519	32.8649	10078	KilincCurrentBiology2016	Anatolia_Boncuklu_N.SG	3.95	1077088	1	Aegan	gray
SSG-A-4_38.SG	Iceland_Pre_Christian.SG	0	0	0	0	0	0	0	0	0	64.9631	-19.0208	1025	EbenesersdottirScience2018	Iceland_Pre_Christian.SG	3.27023	1076496	1	Islands	blue	Agriculture
RISE1172.SG	Poland_Koszyce_GAC.SG_mother.RISE1163.SG.mother.RISE1173.SG	5.2992	5.2992	1	0	0	0	0	0	0	48.7	21.2	4675	SchroederPNAS2019	Poland_Koszyce_GAC.SG_mother.RISE1163.SG.mother.RISE1173.SG	2.8117	1076411	1	Eastern Europe	blue	Agriculture
I0157.SG	England_Saxon.SG	0	0	0	0	0	0	0	0	0	52.08	0.18	1232	SchiffelsNatureCommunications2016	England_Saxon.SG	3.919	1075331	1	Britain	blue	Agriculture
RISE1171.SG	Poland_Koszyce_GAC.SG_son.RISE1166.SG.brother.RISE1167.SG	8.9829	13.1051	2	8.9829	1	0	0	0	0	48.7	21.2	4768	SchroederPNAS2019	Poland_Koszyce_GAC.SG_son.RISE1166.SG.brother.RISE1167.SG	2.46546	1075219	1	Eastern Europe	blue	Agriculture
mur003.SG	Russia_Srubnaya_Alakul.SG	0	0	0	0	0	0	0	0	0	53.9303	55.7431	3734	KrzewinskaScienceAdvances2018	Russia_Srubnaya_Alakul.SG	2.4649	1075122	1	Steppe	gold	Pastoralism
M96.SG	Romania_Mesolithic_IronGates.SG	22.0359	32.7721	3	22.0359	1	22.0359	1	22.0359	1	44.6297	22.6126	8825	GonzalesFortesCurrentBiology2017	Romania_Mesolithic_IronGates.SG	2.67051	1075084	1	Balkans	purple	Foraging
N17.SG	Poland_EBA.SG	7.1169	7.1169	1	0	0	0	0	0	0	52.66	18.88	3846	FernandesScientificReports2018	Poland_EBA.SG	2.4617	1074631	1	Eastern Europe	gray	Low Certainty
N47.SG	Poland_CWC.SG	4.602	4.602	1	0	0	0	0	0	0	52.62	18.96	4405	FernandesScientificReports2018	Poland_CWC.SG	2.42996	1074445	1	Eastern Europe	gold	Pastoralism
kzb007.SG	Russia_Srubnaya_Alakul.SG	6.0474	11.0093	2	0	0	0	0	0	0	53.9303	55.7431	3705	KrzewinskaScienceAdvances2018	Russia_Srubnaya_Alakul.SG	2.43822	1072298	1	Steppe	gold	Pastoralism
CovaMoura9B.SG	Iberia_LN_C.SG	4.9115	9.2551	2	0	0	0	0	0	0	38.745	-9.21522	4900	MartinianoPLoSGenetics2017	Iberia_LN_C.SG	2.70824	1069564	1	Iberia	blue	Agriculture
RISE1159.SG	Poland_Koszyce_GAC.SG	6.6931	11.4796	2	0	0	0	0	0	0	48.7	21.2	4730	SchroederPNAS2019	Poland_Koszyce_GAC.SG	2.65598	1068129	1	Eastern Europe	blue	Agriculture
BOT15.SG	Kazakhstan_Botai.SG	6.61989	6.61989	1	0	0	0	0	0	0	53.1667	67.6667	5135	DamgaardScience2018	Kazakhstan_Botai.SG	2.41349	1065924	1	Steppe	purple	Foraging
RISE1168.SG	Poland_Koszyce_GAC.SG_brother.RISE1169.SG.brother.RISE1173.SG.brother.RISE1163.SG	26.7509	72.4463	5	63.5635	3	63.5635	3	50.0541	2	48.7	21.2	4676	SchroederPNAS2019	Poland_Koszyce_GAC.SG_brother.RISE1169.SG.brother.RISE1173.SG.brother.RISE1163.SG	2.34836	1063074	1	Eastern Europe	blue	Agriculture
RISE511.SG	Russia_Afanasievo_sister.I3387_mother.I6711.SG	9.6671	48.9177	8	17.8023	2	0	0	0	0	54.3566	90.9192	4744	AllentoftNature2015	Russia_Afanasievo_sister.I3387_mother.I6711.SG	3.755	1060524	1	Steppe	gold	Pastoralism
NEO236.SG	DevilsCave_N.SG	32.206	87.8592	9	65.1379	4	32.206	1	32.206	1	44.5	135.4	7678	SikoraNature2019	DevilsCave_N.SG	2.52212	1056280	1	all	purple	Foraging
N25.SG	Poland_BKG.SG	4.4544	4.4544	1	0	0	0	0	0	0	52.61	18.8	6250	FernandesScientificReports2018	Poland_BKG.SG	2.4878	1055361	1	Eastern Europe	blue	Agriculture
I0159.SG	England_Saxon.SG	0	0	0	0	0	0	0	0	0	52.08	0.18	1247	SchiffelsNatureCommunications2016	England_Saxon.SG	2.893	1053950	1	Britain	blue	Agriculture
DA221.SG	Kazakhstan_Nomad_IA.SG	4.5714	4.5714	1	0	0	0	0	0	0	43.1822	76.4131	2619	DamgaardNature2018	Kazakhstan_Nomad_IA.SG	2.978	1052809	1	Steppe	gold	Pastoralism
DA243.SG	Russia_Alan.SG	0	0	0	0	0	0	0	0	0	43.9586	42.5873	1050	DamgaardNature2018	Russia_Alan.SG	3.11	1052525	1	Steppe	gold	Pastoralism
IL5.SG	Peru_RioUncallane_1800BP.SG	9.64481	45.8313	7	18.6306	2	0	0	0	0	-16.2	-69.7	1667	LindoScienceAdvances2018	Peru_RioUncallane_1800BP.SG	2.42345	1051340	1	Andean	gray	Low Certainty
N45.SG	Poland_CWC_o.SG	8.5757	16.9308	3	8.5757	1	0	0	0	0	52.62	18.96	4405	FernandesScientificReports2018	Poland_CWC_o.SG	2.47248	1050046	1	Eastern Europe	gold	Pastoralism
I0103	Germany_CordedWare	9.2922	22.206	3	17.6779	2	0	0	0	0	51.42	11.68	4473	MathiesonNature2015 (1240k of same same sample with 390k in HaakLazaridis2015)	Germany_CordedWare	17.528	1049840	1	Central Europe	gold	Pastoralism
N26.SG	Poland_BKG.SG	0	0	0	0	0	0	0	0	0	50.67	21.38	6151	FernandesScientificReports2018	Poland_BKG.SG	2.26899	1049737	1	Eastern Europe	blue	Agriculture
I0118	Germany_LN_Alberstedt	4.6964	4.6964	1	0	0	0	0	0	0	51.45	11.63	4309	MathiesonNature2015 (1240k of same same sample with 390k in HaakLazaridis2015)	Germany_LN_Alberstedt	11.371	1048626	1	Central Europe	blue	Agriculture
I0017.SG	Sweden_HG_Motala.SG	4.8252	9.3295	2	0	0	0	0	0	0	58.535	15.046	7626	LazaridisNature2014	Sweden_HG_Motala.SG	2.196	1046565	1	Baltic Sea	purple	Foraging
R473.SG	Italy_IA_Republic.SG	58.6692	186.348	11	174.438	9	154.006	7	81.8362	2	42.0889	11.7656	2600	AntonioGaoMootsScience2019	Italy_IA_Republic.SG	2.4987	1046443	1	Central Italy	blue	Agriculture
N49.SG	Poland_CWC.SG	0	0	0	0	0	0	0	0	0	52.62	18.96	4405	FernandesScientificReports2018	Poland_CWC.SG	2.22486	1045306	1	Eastern Europe	gold	Pastoralism
IPK13a.SG	Chile_WesternArchipelago_Kaweskar_800BP.SG	31.263	352.943	41	214.216	16	129.078	7	31.263	1	-49.14	-74.45	1120	delaFuentePNAS2018	Chile_WesternArchipelago_Kaweskar_800BP.SG	2.4831	1044915	1	Patagonia	purple	Foraging
atp12-1420.SG	Iberia_C.SG	4.7332	9.0792	2	0	0	0	0	0	0			4896	ValdioseraPNAS2018	Iberia_C.SG	2.23246	1044624	1	Iberia	blue	Agriculture
SBT-A-1_38.SG	Iceland_Pre_Christian.SG	0	0	0	0	0	0	0	0	0	64.9631	-19.0208	1015	EbenesersdottirScience2018	Iceland_Pre_Christian.SG	2.34475	1043109	1	Islands	blue	Agriculture
Ajvide58.SG	Sweden_PWC_NHG.SG	10.4039	73.5903	13	18.8827	2	0	0	0	0	57.5	18.55	4700	SkoglundScience2014	Sweden_PWC_NHG.SG	2.312	1043030	1	Baltic Sea	purple	Foraging
vik_grt036.SG	Sweden_Viking.SG	0	0	0	0	0	0	0	0	0	59.6173	17.7236	878	KrzewinskaCurrentBiology2018	Sweden_Viking.SG	2.19966	1041345	1	Baltic Sea	blue	Agriculture
I0719.SG	USA_AK_PaleoAleut.SG	6.9585	50.673	9	0	0	0	0	0	0	52.9884	-168.821	505	FlegontovNature2019	USA_AK_PaleoAleut.SG	2.27413	1040469	1	Islands	gray	Low Certainty
RISE1167.SG	Poland_Koszyce_GAC.SG_daughter.RISE1166.SG.sister.RISE1171.SG	5.16501	5.16501	1	0	0	0	0	0	0	48.7	21.2	4728	SchroederPNAS2019	Poland_Koszyce_GAC.SG_daughter.RISE1166.SG.sister.RISE1171.SG	2.34049	1039137	1	Eastern Europe	blue	Agriculture
scy009.SG	Ukraine_Scythian.SG	4.1852	4.1852	1	0	0	0	0	0	0	46.323	29.4702	2550	KrzewinskaScienceAdvances2018	Ukraine_Scythian.SG	2.16305	1038655	1	Black Sea	gold	Pastoralism
Klei10.SG	Greece_LN.SG	0	0	0	0	0	0	0	0	0	40.2558	21.7383	6063	HofmanovaPNAS2016	Greece_LN.SG	2.195	1038456	1	Aegan	blue	Agriculture
R63.SG	Italy_Medieval_EarlyModern_oCentralEuropean.SG	0	0	0	0	0	0	0	0	0	41.6877	13.0865	960	AntonioGaoMootsScience2019	Italy_Medieval_EarlyModern_oCentralEuropean.SG	2.15794	1038196	1	Central Italy	blue	Agriculture
TAF011	Morocco_Iberomaurusian	17.7477	57.499	8	27.4856	2	17.7477	1	0	0	34.8078	-2.41089	14500	vandeLoosdrechtScience2018	Morocco_Iberomaurusian	8.26189	1037723	1	North Africa	purple	Foraging
RISE674.SG	Russia_BA_Okunevo.SG	7.1649	33.1106	6	0	0	0	0	0	0	53.1565	90.2078	4079	DamgaardScience2018	Russia_BA_Okunevo.SG	2.6	1037305	1	Steppe	gold	Pastoralism
R31.SG	Italy_LA_oCentralEuropean.SG	0	0	0	0	0	0	0	0	0	41.906	12.4742	1531	AntonioGaoMootsScience2019	Italy_LA_oCentralEuropean.SG	2.15891	1036915	1	Central Italy	blue	Agriculture
Chan.SG	Iberia_HG.SG	12.3334	74.7915	11	32.1184	3	12.3334	1	0	0			9131	GonzalesFortesCurrentBiology2017	Iberia_HG.SG	5.74023	1036284	1	Iberia	purple	Foraging
I3921_all	Vanuatu_1300BP_all	0	0	0	0	0	0	0	0	0	-16.711	168.133	1260	LipsonCurrentBiology2018	Vanuatu_1300BP_all	11.823	1035865	1	Vanuatu	blue	Agriculture
I0172	Germany_MN_Esperstedt	4.9583	4.9583	1	0	0	0	0	0	0	51.42	11.68	5173	MathiesonNature2015 (1240k of same same sample with 390k in HaakLazaridis2015)	Germany_MN_Esperstedt	25.372	1035229	1	Central Europe	blue	Agriculture
R64.SG	Italy_Medieval_EarlyModern.SG	0	0	0	0	0	0	0	0	0	41.6877	13.0865	840	AntonioGaoMootsScience2019	Italy_Medieval_EarlyModern.SG	2.11716	1030419	1	Central Italy	blue	Agriculture
I9133.SG	South_Africa_2000BP.SG	5.7044	5.7044	1	0	0	0	0	0	0	-31.9804	18.5177	1970	SkoglundCell2017	South_Africa_2000BP.SG	2.328	1028904	1	South Africa	purple	Foraging
Aconcagua.SG	Argentina_Aconcagua_Inca_500BP.SG	0	0	0	0	0	0	0	0	0	-32.65	-70.01	500	MorenoMayarScience2018	Argentina_Aconcagua_Inca_500BP.SG	2.52097	1027717	1	Andean	blue	Agriculture
DA228.SG	Kazakhstan_Turk.SG	0	0	0	0	0	0	0	0	0	43.0686	68.2489	1350	DamgaardNature2018	Kazakhstan_Turk.SG	2.635	1027340	1	Steppe	gold	Pastoralism
I0440	Russia_Poltavka	7.284	13.4225	2	0	0	0	0	0	0	53.64	50.655	4727	MathiesonNature2015	Russia_Poltavka	4.953	1027134	1	Steppe	gold	Pastoralism
RISE1165.SG	Poland_Koszyce_GAC.SG	5.0655	5.0655	1	0	0	0	0	0	0	48.7	21.2	4743	SchroederPNAS2019	Poland_Koszyce_GAC.SG	2.09786	1025600	1	Eastern Europe	blue	Agriculture
I0061	Russia_HG_Karelia	15.6272	50.0739	7	24.0928	2	15.6272	1	0	0	61.65	35.65	8280	MathiesonNature2015 (1240k of same same sample with 390k in HaakLazaridis2015)	Russia_HG_Karelia	5.272	1025148	1	Baltic Sea	purple	Foraging
RISE523.SG	Russia_Mezhovskaya.SG	5.7483	9.8104	2	0	0	0	0	0	0	53.043	57.066	3448	AllentoftNature2015	Russia_Mezhovskaya.SG	2.741	1024216	1	Steppe	blue	Agriculture
N38.SG	Poland_GAC.SG	18.0919	32.1029	4	18.0919	1	18.0919	1	0	0	52.61	18.9	5033	FernandesScientificReports2018	Poland_GAC.SG	2.21403	1022642	1	Eastern Europe	blue	Agriculture
I4106_all	Vanuatu_150BP_all	9.955	24.1657	4	9.955	1	0	0	0	0	-16.89	168.3	140	LipsonCurrentBiology2018	Vanuatu_150BP_all	11.827	1020436	1	Vanuatu	blue	Agriculture
DA246.SG	Russia_Shamanka_Eneolithic.SG	8.6086	32.2972	5	8.6086	1	0	0	0	0	51.6983	103.703	7727	DamgaardScience2018	Russia_Shamanka_Eneolithic.SG	2.9	1020382	1	East Steppe	purple	Foraging
R65.SG	Italy_Medieval_EarlyModern.SG	4.42981	4.42981	1	0	0	0	0	0	0	41.6877	13.0865	840	AntonioGaoMootsScience2019	Italy_Medieval_EarlyModern.SG	2.20718	1019653	1	Central Italy	blue	Agriculture
I0843	Iberia_HG_brother.I0585	15.1046	31.8477	3	27.7855	2	27.7855	2	0	0	42.911	-5.3778	7853	OlaldeScience2019	Iberia_HG_brother.I0585	4.007	1018252	1	Iberia	purple	Foraging
DA223.SG	Kazakhstan_Wusun.SG	0	0	0	0	0	0	0	0	0	43.0686	68.2489	2273	DamgaardNature2018	Kazakhstan_Wusun.SG	2.757	1017734	1	Steppe	gold	Pastoralism
N44.SG	Poland_CWC_o.SG	6.0492	15.6378	3	0	0	0	0	0	0	52.62	18.96	4405	FernandesScientificReports2018	Poland_CWC_o.SG	2.18567	1017645	1	Eastern Europe	gold	Pastoralism
R136.SG	Italy_LA.SG	0	0	0	0	0	0	0	0	0	41.8892	12.5007	1550	AntonioGaoMootsScience2019	Italy_LA.SG	2.02654	1017312	1	Central Italy	blue	Agriculture
RISE496.SG	Russia_Karasuk.SG	4.6959	4.6959	1	0	0	0	0	0	0	52.954	90.187	3288	AllentoftNature2015	Russia_Karasuk.SG	3.031	1014261	1	Steppe	gold	Pastoralism
I4105_all	Vanuatu_150BP_all	0	0	0	0	0	0	0	0	0	-16.89	168.3	150	LipsonCurrentBiology2018	Vanuatu_150BP_all	7.29	1012081	1	Vanuatu	blue	Agriculture
I2495	Anatolia_EBA	0	0	0	0	0	0	0	0	0	37.9177	30.7084	4377	LazaridisNature2017	Anatolia_EBA	8.01713	1011604	1	Aegan	blue	Agriculture
I4096_all	Vanuatu_1300BP_all	5.3292	18.8803	4	0	0	0	0	0	0	-16.711	168.133	1305	LipsonCurrentBiology2018	Vanuatu_1300BP_all	9.87758	1006847	1	Vanuatu	blue	Agriculture
F38.SG	Iran_IA_Hasanlu.SG	4.9315	4.9315	1	0	0	0	0	0	0	37.005	45.459	2852	BroushakiScience2016	Iran_IA_Hasanlu.SG	2.041	1006536	1	Central Asia	blue	Agriculture
Kretuonas4	Lithuania_EMN_Narva	22.0547	129.533	18	51.6511	3	51.6511	3	22.0547	1	55.26	26.098	6150	MittnikNatureCommunications2018	Lithuania_EMN_Narva	8.49318	1006360	1	Baltic Sea	purple	Foraging
I5320	USA_AK_Ancient_Athabaskan_1100BP_father.or.son.I5319	58.0435	465.23	33	360.172	15	319.227	11	248.606	6	62.9512	-155.595	725	FlegontovNature2019	USA_AK_Ancient_Athabaskan_1100BP_father.or.son.I5319	12.7884	1004830	1	Bering Sea	purple	Foraging
N19.SG	Poland_TRB.SG	0	0	0	0	0	0	0	0	0	52.62	18.96	5462	FernandesScientificReports2018	Poland_TRB.SG	2.09671	1004527	1	Eastern Europe	blue	Agriculture
I0746	Anatolia_N	0	0	0	0	0	0	0	0	0	40.3037	29.6085	7930	MathiesonNature2015	Anatolia_N	8.465	1003994	1	Aegan	blue	Agriculture
N27.SG	Poland_BKG.SG	4.1534	4.1534	1	0	0	0	0	0	0	52.61	18.8	6250	FernandesScientificReports2018	Poland_BKG.SG	1.93343	1003248	1	Eastern Europe	blue	Agriculture
R80.SG	Italy_Imperial.SG	8.9048	8.9048	1	8.9048	1	0	0	0	0	41.9207	12.4895	1874	AntonioGaoMootsScience2019	Italy_Imperial.SG	2.12516	1000479	1	Central Italy	blue	Agriculture
TAF013	Morocco_Iberomaurusian	8.0429	37.101	7	8.0429	1	0	0	0	0	34.8078	-2.41089	14500	vandeLoosdrechtScience2018	Morocco_Iberomaurusian	7.16683	998988	1	North Africa	purple	Foraging
LugarCanto44.SG	Iberia_MN.SG	0	0	0	0	0	0	0	0	0			5950	MartinianoPLoSGenetics2017	Iberia_MN.SG	2.05756	998856	1	Iberia	blue	Agriculture
DA38.SG	Mongolia_XiongNu_WE.SG	0	0	0	0	0	0	0	0	0	49.2744	101.716	2152	DamgaardNature2018	Mongolia_XiongNu_WE.SG	2.802	998752	1	East Steppe	gold	Pastoralism
I5319	USA_AK_Ancient_Athabaskan_1100BP	18.6153	41.0444	5	27.1736	2	18.6153	1	0	0	62.9512	-155.595	725	FlegontovNature2019	USA_AK_Ancient_Athabaskan_1100BP	12.6699	998605	1	Bering Sea	purple	Foraging
Spiginas1	Lithuania_EMN_Narva	25.2699	116.503	10	95.1039	6	74.4034	4	25.2699	1	55.7679	22.4171	6290	MittnikNatureCommunications2018	Lithuania_EMN_Narva	5.88798	998529	1	Baltic Sea	purple	Foraging
I5321	USA_AK_Ancient_Athabaskan_1100BP	26.7063	266.491	26	201.807	14	145.529	8	74.5906	3	62.9512	-155.595	725	FlegontovNature2019	USA_AK_Ancient_Athabaskan_1100BP	13.6401	998037	1	Bering Sea	purple	Foraging
DA253.SG	Russia_Shamanka_Eneolithic.SG	9.8582	57.8302	9	28.0173	3	0	0	0	0	51.6983	103.703	7246	DamgaardScience2018	Russia_Shamanka_Eneolithic.SG	2.7	997054	1	East Steppe	purple	Foraging
R60.SG	Italy_Medieval_EarlyModern.SG	0	0	0	0	0	0	0	0	0	41.6877	13.0865	1045	AntonioGaoMootsScience2019	Italy_Medieval_EarlyModern.SG	2.02957	997006	1	Central Italy	blue	Agriculture
I0745	Anatolia_N	0	0	0	0	0	0	0	0	0	40.3037	29.6085	8251	MathiesonNature2015	Anatolia_N	7.785	996769	1	Aegan	blue	Agriculture
RISE1160.SG	Poland_Koszyce_GAC.SG_son.RISE1159.SG.son.RISE1168.SG	9.2425	13.8147	2	9.2425	1	0	0	0	0	48.7	21.2	4714	SchroederPNAS2019	Poland_Koszyce_GAC.SG_son.RISE1159.SG.son.RISE1168.SG	1.89461	996013	1	Eastern Europe	blue	Agriculture
I0443	Russia_EBA_Yamnaya_Samara	16.2081	51.0635	7	26.0022	2	16.2081	1	0	0	53.64	50.655	4850	MathiesonNature2015 (1240k of same same sample with 390k in HaakLazaridis2015)	Russia_EBA_Yamnaya_Samara	5.317	995838	1	Steppe	gold	Pastoralism
DolmenAnsiao96B.SG	Iberia_LN_C.SG	0	0	0	0	0	0	0	0	0			5450	MartinianoPLoSGenetics2017	Iberia_LN_C.SG	1.95973	995212	1	Iberia	blue	Agriculture
DA247.SG	Russia_Shamanka_Eneolithic.SG	36.432	128.535	14	74.7274	4	56.0608	2	36.432	1	51.6983	103.703	7701	DamgaardScience2018	Russia_Shamanka_Eneolithic.SG	2.4	993217	1	East Steppe	purple	Foraging
I1027	Russia_MLBA_Sintashta	0	0	0	0	0	0	0	0	0	52.8167	60.4667	3819	NarasimhanPattersonScience2019	Russia_MLBA_Sintashta	3.648	993163	1	Steppe	gold	Pastoralism
I0038	Peru_Lauricocha_8600BP	18.3494	93.0237	15	35.7377	3	18.3494	1	0	0	-10.3222	-76.6667	8625	PosthNakatsukaCell2018	Peru_Lauricocha_8600BP	5.414	990414	1	Andean	purple	Foraging
I0707	Anatolia_N	0	0	0	0	0	0	0	0	0	40.3037	29.6085	8092	MathiesonNature2015	Anatolia_N	9.431	990132	1	Aegan	blue	Agriculture
I0562	Kazakhstan_IA_Berel_Pazyryk	0	0	0	0	0	0	0	0	0	49.3356	86.3504	2300	UnterlanderNatureCommunications2017	Kazakhstan_IA_Berel_Pazyryk	4.786	988249	1	Steppe	gold	Pastoralism
I0709	Anatolia_N	0	0	0	0	0	0	0	0	0	40.3037	29.6085	8086	MathiesonNature2015	Anatolia_N	9.765	987745	1	Aegan	blue	Agriculture
ber1M	Sweden_BAC	0	0	0	0	0	0	0	0	0	58.4158	15.6253	4495	MalmstromProcBiolSci2019	Sweden_BAC	1.85863	987701	1	Baltic Sea	gold	Pastoralism
I2794	Hungary_EN_Koros	4.8278	4.8278	1	0	0	0	0	0	0	47.1916	20.4023	7574	LipsonNature2017	Hungary_EN_Koros	6.162	986747	1	Eastern Europe	blue	Agriculture
TAF014	Morocco_Iberomaurusian	5.3838	14.0396	3	0	0	0	0	0	0	34.8078	-2.41089	14500	vandeLoosdrechtScience2018	Morocco_Iberomaurusian	5.80115	986561	1	North Africa	purple	Foraging
MA110	Sar-Nur	0	0	0	0	0	0	0	0	0	39.4397	9.1688	3106	Marcus et al. 2018	Sar-Nur	5.39079	986128	1	Sardinia	blue	Agriculture
N28.SG	Poland_BKG.SG	6.8639	6.8639	1	0	0	0	0	0	0	52.61	18.8	6074	FernandesScientificReports2018	Poland_BKG.SG	1.82491	984960	1	Eastern Europe	blue	Agriculture
I0412	Iberia_EN	10.3918	19.3749	3	10.3918	1	0	0	0	0	42.5	0.5	7144	MathiesonNature2015 (1240k of same same sample with 390k in HaakLazaridis2015)	Iberia_EN	13.785	983710	1	Iberia	blue	Agriculture
DA177.SG	Kazakhstan_Nomad_HP.SG	36.8257	42.6468	2	36.8257	1	36.8257	1	36.8257	1	52.0158	77.1861	1600	DamgaardNature2018	Kazakhstan_Nomad_HP.SG	2.604	982957	1	Steppe	gold	Pastoralism
I0100	Germany_EN_LBK	4.5408	4.5408	1	0	0	0	0	0	0	51.8958	11.0467	6977	LipsonNature2017 (supplement of MathiesonNature2015, which itself was supplement of HaakLazaridis2015)	Germany_EN_LBK	6.915	982315	1	Central Europe	blue	Agriculture
DA248.SG	Russia_Shamanka_Eneolithic.SG	12.6567	43.2945	6	12.6567	1	12.6567	1	0	0	51.6983	103.703	7645	DamgaardScience2018	Russia_Shamanka_Eneolithic.SG	2.3	980937	1	East Steppe	purple	Foraging
I1583_published	Anatolia_N_published	8.412	8.412	1	8.412	1	0	0	0	0	40.3037	29.6085	8281	MathiesonNature2015	Anatolia_N_published	9.396	980249	1	Aegan	blue	Agriculture
I0708	Anatolia_N	10.5005	10.5005	1	10.5005	1	0	0	0	0	40.3037	29.6085	8097	MathiesonNature2015	Anatolia_N	6.948	980130	1	Aegan	blue	Agriculture
DAV-A-8_38.SG	Iceland_Pre_Christian.SG	12.1339	12.1339	1	12.1339	1	12.1339	1	0	0	64.9631	-19.0208	1000	EbenesersdottirScience2018	Iceland_Pre_Christian.SG	2.25429	980120	1	Islands	blue	Agriculture
I3997	Iberia_BA	0	0	0	0	0	0	0	0	0	35.268	-0.509749	3635	OlaldeScience2019	Iberia_BA	2.473	979277	1	North Africa	blue	Agriculture
I0430	Russia_Srubnaya	9.014	27.2427	4	9.014	1	0	0	0	0	53.08	50.36	3675	NarasimhanPattersonScience2019 (supplement of MathiesonNature2018)	Russia_Srubnaya	4.49434	978891	1	Steppe	gold	Pastoralism
NEO249.SG	Ekven_IA.SG	20.5892	82.0082	11	56.1412	5	20.5892	1	20.5892	1	66	-170.1	1964	SikoraNature2019	Ekven_IA.SG	1.91877	978803	1	Bering Sea	purple	Foraging
I0054	Germany_EN_LBK	0	0	0	0	0	0	0	0	0	51.66	11.53	7072	MathiesonNature2015 (1240k of same same sample with 390k in HaakLazaridis2015)	Germany_EN_LBK	18.61	978534	1	Central Europe	blue	Agriculture
NEO298.SG	UstBelaya_EBA.SG	32.0871	74.321	8	41.9022	2	32.0871	1	32.0871	1	53	103.7	4614	SikoraNature2019	UstBelaya_EBA.SG	1.88614	978534	1	East Steppe	purple	Foraging
I10874_published	Cameroon_SMA_published	12.4353	67.5467	11	12.4353	1	12.4353	1	0	0	5.8586	10.0778	3110	LipsonNature2020	Cameroon_SMA_published	6.41303	977945	1	all	gray	Low Certainty
N36.SG	Poland_BKG.SG	11.8094	21.0592	2	21.0592	2	0	0	0	0	50.67	21.38	6250	FernandesScientificReports2018	Poland_BKG.SG	1.90272	976414	1	Eastern Europe	blue	Agriculture
DA382_final.SG	Turkmenistan_IA.SG	0	0	0	0	0	0	0	0	0	38.7185	61.6923	2806	DamgaardScience2018	Turkmenistan_IA.SG	1.79014	975763	1	Central Asia	blue	Agriculture
N18.SG	Poland_TRB.SG	4.4235	4.4235	1	0	0	0	0	0	0	52.62	18.96	5463	FernandesScientificReports2018	Poland_TRB.SG	1.88942	974168	1	Eastern Europe	blue	Agriculture
N22.SG	Poland_BKG.SG	18.3496	85.9192	11	47.993	4	30.6971	2	0	0	52.61	18.9	6291	FernandesScientificReports2018	Poland_BKG.SG	1.87228	972044	1	Eastern Europe	blue	Agriculture
N31.SG	Poland_BKG_o2.SG	5.0227	5.0227	1	0	0	0	0	0	0	52.61	18.8	6138	FernandesScientificReports2018	Poland_BKG_o2.SG	1.83343	969046	1	Eastern Europe	blue	Agriculture
WEHR_1192SkA	Germany_Lech_BellBeaker	0	0	0	0	0	0	0	0	0	48.2528	10.8088	4191	MittnikScience2019	Germany_Lech_BellBeaker	4.16074	968607	1	Central Europe	blue	Agriculture
Sidelkino.SG	Russia_Sidelkino_HG.SG	13.4622	52.2615	7	22.9601	2	13.4622	1	0	0	54.53	51.11	11259	DamgaardScience2018	Russia_Sidelkino_HG.SG	1.96967	967604	1	Steppe	purple	Foraging
DA252.SG	Russia_Shamanka_Eneolithic.SG	6.33171	15.8922	3	0	0	0	0	0	0	51.6983	103.703	7341	DamgaardScience2018	Russia_Shamanka_Eneolithic.SG	2.4	967308	1	East Steppe	purple	Foraging
POST_6	Germany_Lech_EBA	0	0	0	0	0	0	0	0	0	48.2957	10.891	3896	MittnikScience2019	Germany_Lech_EBA	8.6017	966701	1	Central Europe	blue	Agriculture
CabecoArruda122A.SG	Iberia_LN_C.SG	0	0	0	0	0	0	0	0	0	39.1108	-8.66358	5050	MartinianoPLoSGenetics2017	Iberia_LN_C.SG	1.77001	966588	1	Iberia	blue	Agriculture
ARS026.A0101	Mongolia_Khovsgol_LBA	5.1015	5.1015	1	0	0	0	0	0	0	49.6943	99.7804	2962	JeongPNAS2018	Mongolia_Khovsgol_LBA	4.72668	966257	1	East Steppe	gold	Pastoralism
Sumidouro6.SG	Brazil_Sumidouro_10100BP.SG	19.0236	95.9847	14	39.3813	3	19.0236	1	0	0	-19.54	-43.94	10154	MorenoMayarScience2018	Brazil_Sumidouro_10100BP.SG	1.79914	965237	1	Atlantic Coast	purple	Foraging
R62.SG	Italy_Medieval_EarlyModern_oCentralEuropean.SG	0	0	0	0	0	0	0	0	0	41.6877	13.0865	735	AntonioGaoMootsScience2019	Italy_Medieval_EarlyModern_oCentralEuropean.SG	1.81972	962957	1	Central Italy	blue	Agriculture
I0104	Germany_CordedWare	6.2284	16.3008	3	0	0	0	0	0	0	51.42	11.68	4378	MathiesonNature2015 (1240k of same same sample with 390k in HaakLazaridis2015)	Germany_CordedWare	4.184	962767	1	Central Europe	gold	Pastoralism
I8245	Pakistan_H_Aligrama	0	0	0	0	0	0	0	0	0	34.8049	72.3182	2189	NarasimhanPattersonScience2019	Pakistan_H_Aligrama	2.7022	962353	1	Central Asia	blue	Agriculture
R39.SG	Italy_Imperial.SG	0	0	0	0	0	0	0	0	0	41.7479	12.2595	1851	AntonioGaoMootsScience2019	Italy_Imperial.SG	1.83044	961553	1	Central Italy	blue	Agriculture
ARS016.A0101	Mongolia_Khovsgol_LBA	9.8232	36.0417	6	9.8232	1	0	0	0	0	49.6572	99.726	3402	JeongPNAS2018	Mongolia_Khovsgol_LBA	3.56829	960718	1	East Steppe	gold	Pastoralism
R1219.SG	Italy_Medieval_EarlyModern_oCentralEuropean.SG	0	0	0	0	0	0	0	0	0	41.8965	12.4719	510	AntonioGaoMootsScience2019	Italy_Medieval_EarlyModern_oCentralEuropean.SG	1.70766	960473	1	Central Italy	blue	Agriculture
R67.SG	Italy_Imperial.SG	0	0	0	0	0	0	0	0	0	41.8337	12.4686	1750	AntonioGaoMootsScience2019	Italy_Imperial.SG	1.81385	960089	1	Central Italy	blue	Agriculture
ERS1790731.SG	Lebanon_MLBA_Canaanite_MBA.SG	0	0	0	0	0	0	0	0	0	33.5606	35.3981	3750	HaberAJHG2017	Lebanon_MLBA_Canaanite_MBA.SG	2.10209	960003	1	Levante	blue	Agriculture
I0099_published	Germany_LBA_Halberstadt_published	4.7649	9.2758	2	0	0	0	0	0	0	51.8958	11.0467	3036	MathiesonNature2015	Germany_LBA_Halberstadt_published	4.948	959437	1	Central Europe	blue	Agriculture
6DT3.SG	England_Roman.SG	5.8771	14.8938	3	0	0	0	0	0	0	53.9583	-1.08028	1750	MartinianoNatureCommunications2016	England_Roman.SG	1.681	959069	1	Britain	blue	Agriculture
DA385.SG	Kyrgyzstan_TianShanHun.SG	0	0	0	0	0	0	0	0	0	41.5014	75.7947	1467	DamgaardNature2018	Kyrgyzstan_TianShanHun.SG	2.229	958459	1	Steppe	gold	Pastoralism
R33.SG	Italy_LA_oCentralEuropean.SG	0	0	0	0	0	0	0	0	0	41.906	12.4742	1450	AntonioGaoMootsScience2019	Italy_LA_oCentralEuropean.SG	1.71439	957989	1	Central Italy	blue	Agriculture
I0449	Hungary_LN_Tisza	5.3736	5.3736	1	0	0	0	0	0	0	46.3559	20.2782	6700	LipsonNature2017	Hungary_LN_Tisza	6.872	955623	1	Balkans	blue	Agriculture
Yana_Young.SG	Yana_Medieval.SG	22.6031	98.1859	9	79.5186	5	67.7793	4	22.6031	1	70.72	135.42	799	SikoraNature2019	Yana_Medieval.SG	1.78498	953991	1	all	purple	Foraging
I6751_all.SG	England_N_all.SG	6.4991	11.1773	2	0	0	0	0	0	0	51.0912	-1.72751	5638	OlaldeNature2018	England_N_all.SG	2.37168	953729	1	Britain	blue	Agriculture
I0071	Greece_Minoan_Lassithi	16.727	16.727	1	16.727	1	16.727	1	0	0	35.08	25.83	4000	LazaridisNature2017	Greece_Minoan_Lassithi	7.312	953157	1	Islands	blue	Agriculture
I1526	Russia_UstBelaya_Angara	8.0763	91.3967	16	8.0763	1	0	0	0	0	52.9169	103.657	4755	FlegontovNature2019	Russia_UstBelaya_Angara	6.74536	951982	1	East Steppe	purple	Foraging
R58.SG	Italy_Medieval_EarlyModern.SG	0	0	0	0	0	0	0	0	0	41.6877	13.0865	850	AntonioGaoMootsScience2019	Italy_Medieval_EarlyModern.SG	1.67146	951916	1	Central Italy	blue	Agriculture
DA245.SG	Russia_Shamanka_Eneolithic.SG	27.4832	84.2236	8	55.1793	3	46.4012	2	27.4832	1	51.6983	103.703	7941	DamgaardScience2018	Russia_Shamanka_Eneolithic.SG	2.2	951406	1	East Steppe	purple	Foraging
I0046_published	Germany_EN_LBK_published	0	0	0	0	0	0	0	0	0	51.8958	11.0467	7051	LipsonNature2017 (higher.cov.version.of.MathiesonNature2015)	Germany_EN_LBK_published	2.233	950914	1	Central Europe	blue	Agriculture
OC.SG	Romania_Mesolithic_IronGates.SG	5.593	13.9198	3	0	0	0	0	0	0	44.517	22.722	8704	GonzalesFortesCurrentBiology2017	Romania_Mesolithic_IronGates.SG	1.74242	950046	1	Balkans	purple	Foraging
I0112	Germany_BellBeaker	17.7246	22.2404	2	17.7246	1	17.7246	1	0	0	51.791	11.141	4250	MathiesonNature2015 (1240k of same same sample with 390k in HaakLazaridis2015)	Germany_BellBeaker	3.768	949947	1	Central Europe	blue	Agriculture
R1545.SG	Italy_Imperial.SG	0	0	0	0	0	0	0	0	0	42.1962	12.3253	1750	AntonioGaoMootsScience2019	Italy_Imperial.SG	1.65092	948634	1	Central Italy	blue	Agriculture
R69.SG	Italy_Imperial.SG	0	0	0	0	0	0	0	0	0	41.8337	12.4686	1750	AntonioGaoMootsScience2019	Italy_Imperial.SG	1.74904	948147	1	Central Italy	blue	Agriculture
R133.SG	Italy_LA.SG	0	0	0	0	0	0	0	0	0	41.8892	12.5007	1550	AntonioGaoMootsScience2019	Italy_LA.SG	1.73258	947018	1	Central Italy	blue	Agriculture
rath2.SG	Ireland_BA.SG	0	0	0	0	0	0	0	0	0	55.2921	-6.19168	3833	CassidyPNAS2016	Ireland_BA.SG	1.63	946668	1	Britain	blue	Agriculture
R132.SG	Italy_Imperial_oAfrican.SG	0	0	0	0	0	0	0	0	0	41.8892	12.5007	1719	AntonioGaoMootsScience2019	Italy_Imperial_oAfrican.SG	1.64938	946331	1	Central Italy	blue	Agriculture
Donkalnis6	Lithuania_EMN_Narva	13.0477	70.2123	10	32.2949	3	13.0477	1	0	0	55.8078	22.4222	6575	MittnikNatureCommunications2018	Lithuania_EMN_Narva	5.82202	945839	1	Baltic Sea	purple	Foraging
RISE552.SG	Russia_EBA_Yamnaya_Kalmykia.SG	27.5935	47.0364	5	27.5935	1	27.5935	1	27.5935	1	46.615	43.334	4446	AllentoftNature2015	Russia_EBA_Yamnaya_Kalmykia.SG	2.839	945230	1	Steppe	gold	Pastoralism
I2261	Peru_LaGalgada_4100BP	14.1465	41.0636	6	23.2011	2	14.1465	1	0	0	-8.46667	-78.15	4105	PosthNakatsukaCell2018	Peru_LaGalgada_4100BP	3.794	944167	1	Andean	blue	Agriculture
I3387	Russia_Afanasievo	6.0024	15.3452	3	0	0	0	0	0	0	54.3566	90.9192	4725	NarasimhanPattersonScience2019	Russia_Afanasievo	3.17406	944165	1	Steppe	gold	Pastoralism
I2790_published	Hungary_LateC_Protoboleraz_published	0	0	0	0	0	0	0	0	0	47.1891	20.0048	5649	LipsonNature2017	Hungary_LateC_Protoboleraz_published	4.81	943394	1	Eastern Europe	blue	Agriculture
esp005.SG	Iberia_BA.SG	0	0	0	0	0	0	0	0	0			3370	ValdioseraPNAS2018	Iberia_BA.SG	1.77424	943381	1	Iberia	blue	Agriculture
MA2200_final.SG	Anatolia_MLBA.SG	0	0	0	0	0	0	0	0	0	39.3458	33.7881	3800	DamgaardScience2018	Anatolia_MLBA.SG	1.63352	941301	1	Aegan	blue	Agriculture
R107.SG	Italy_LA.SG	0	0	0	0	0	0	0	0	0	41.8948	12.4763	1450	AntonioGaoMootsScience2019	Italy_LA.SG	1.62125	940753	1	Central Italy	blue	Agriculture
I3920	Greece_Peloponnese_N	0	0	0	0	0	0	0	0	0	36.6383	22.3825	5770	MathiesonNature2018	Greece_Peloponnese_N	3.14418	939450	1	Aegan	blue	Agriculture
I1954	Iran_GanjDareh_N	33.7543	165.123	13	131.301	7	109.011	5	57.5832	2	34.45	48.116	10093	NarasimhanPattersonScience2019	Iran_GanjDareh_N	5.0034	938523	1	Central Asia	plum	Aceramic Farmer
DA162.SG	Russia_Alan.SG	4.57	4.57	1	0	0	0	0	0	0	43.2171	44.5384	1300	DamgaardNature2018	Russia_Alan.SG	2.086	937226	1	Steppe	gold	Pastoralism
I6753_all.SG	England_N_all.SG	13.6357	13.6357	1	13.6357	1	13.6357	1	0	0	51.3216	0.372682	5305	BraceDiekmannNatureEcologyEvolution2019	England_N_all.SG	2.19921	936079	1	Britain	blue	Agriculture
I1947	Iran_GanjDareh_N	6.2305	25.8394	5	0	0	0	0	0	0	34.45	48.116	9973	NarasimhanPattersonScience2019	Iran_GanjDareh_N	3.31251	934570	1	Central Asia	plum	Aceramic Farmer
I0769.SG	England_Saxon.SG	0	0	0	0	0	0	0	0	0	52.2614	0.06869	1455	SchiffelsNatureCommunications2016	England_Saxon.SG	1.998	934424	1	Britain	blue	Agriculture
R61.SG	Italy_Medieval_EarlyModern_oCentralEuropean.SG	0	0	0	0	0	0	0	0	0	41.6877	13.0865	595	AntonioGaoMootsScience2019	Italy_Medieval_EarlyModern_oCentralEuropean.SG	1.58937	934245	1	Central Italy	blue	Agriculture
ERS1790732.SG	Lebanon_MLBA_Canaanite_MBA.SG	0	0	0	0	0	0	0	0	0	33.5606	35.3981	3650	HaberAJHG2017	Lebanon_MLBA_Canaanite_MBA.SG	1.71663	933527	1	Levante	blue	Agriculture
R55.SG	Italy_Medieval_EarlyModern_oCentralEuropean.SG	0	0	0	0	0	0	0	0	0	41.6877	13.0865	595	AntonioGaoMootsScience2019	Italy_Medieval_EarlyModern_oCentralEuropean.SG	1.5736	933214	1	Central Italy	blue	Agriculture
I6894	Pakistan_H_SaiduSharif	0	0	0	0	0	0	0	0	0	34.757	72.3624	2250	NarasimhanPattersonScience2019	Pakistan_H_SaiduSharif	5.91301	932517	1	Central Asia	blue	Agriculture
I2630	Scotland_N	11.1575	35.1266	4	29.0145	3	0	0	0	0	58.74	-2.916	4472	OlaldeNature2018	Scotland_N	5.836	932048	1	Britain	blue	Agriculture
Ma912.SG	Malaysia_LN.SG	6.70869	10.7146	2	0	0	0	0	0	0	5.31874	102.046	2520	McCollScience2018	Malaysia_LN.SG	1.61305	931158	1	all	gray	Low Certainty
ans014.SG	Sweden_Megalithic.SG	27.3442	52.8103	5	38.4578	2	27.3442	1	27.3442	1	57.3385	18.2563	5090	SanchezQuintoPNAS2019	Sweden_Megalithic.SG	1.78106	930508	1	Baltic Sea	blue	Agriculture
I4582	Romania_Mesolithic_IronGates	28.4059	40.7307	3	28.4059	1	28.4059	1	28.4059	1	44.517	22.722	8697	MathiesonNature2018	Romania_Mesolithic_IronGates	2.18872	930179	1	Balkans	purple	Foraging
DA100.SG	Kyrgyzstan_TianShanHun.SG	0	0	0	0	0	0	0	0	0	42.1567	77.4056	1650	DamgaardNature2018	Kyrgyzstan_TianShanHun.SG	0.741	929811	1	Steppe	gold	Pastoralism
R5.SG	Italy_C.SG	5.7152	10.1887	2	0	0	0	0	0	0	41.96	13.54	4840	AntonioGaoMootsScience2019	Italy_C.SG	1.66664	928940	1	Central Italy	blue	Agriculture
Kivutkalns19	Latvia_BA	6.0249	6.0249	1	0	0	0	0	0	0	56.8521	24.272	2515	MittnikNatureCommunications2018	Latvia_BA	5.54738	928866	1	Baltic Sea	blue	Agriculture
DA23.SG	Kazakhstan_Kipchak2.SG	0	0	0	0	0	0	0	0	0	52.6925	62.6472	852	DamgaardNature2018	Kazakhstan_Kipchak2.SG	2.05	928549	1	Steppe	gold	Pastoralism
R43.SG	Italy_Imperial.SG	0	0	0	0	0	0	0	0	0	41.7479	12.2595	1750	AntonioGaoMootsScience2019	Italy_Imperial.SG	1.64497	927445	1	Central Italy	blue	Agriculture
Kivutkalns207	Latvia_BA	7.47219	20.8516	4	0	0	0	0	0	0	56.8521	24.272	2613	MittnikNatureCommunications2018	Latvia_BA	6.92747	926899	1	Baltic Sea	blue	Agriculture
ILK002	Ukraine_EBA_GlobularAmphora	17.7837	74.4104	7	59.3032	4	59.3032	4	0	0	49.5578	27.6886	4742	MathiesonNature2018	Ukraine_EBA_GlobularAmphora	5.336	926361	1	Eastern Europe	blue	Agriculture
I0247	Russia_IA_Scythian_questionable	0	0	0	0	0	0	0	0	0	52.43	51.16	2239	MathiesonNature2015	Russia_IA_Scythian_questionable	2.812	926268	1	Steppe	gold	Pastoralism
KBD001	Russia_North_Caucasus_MBA	5.5395	5.5395	1	0	0	0	0	0	0	43.8263	42.7162	4037	WangNatureCommunications2019	Russia_North_Caucasus_MBA	4.71381	926219	1	Steppe	gold	Pastoralism
MA577.SG	Argentina_NorthTierradelFiego_Selknam_100BP.SG	35.2644	257.71	27	170.919	11	133.327	7	63.5003	2	-53.26	-70.45	100	RaghavanScience2015	Argentina_NorthTierradelFiego_Selknam_100BP.SG	2.078	925364	1	Patagonia	purple	Foraging
R30.SG	Italy_LA.SG	0	0	0	0	0	0	0	0	0	41.906	12.4742	1450	AntonioGaoMootsScience2019	Italy_LA.SG	1.54701	925316	1	Central Italy	blue	Agriculture
DA206.SG	Kazakhstan_Kangju.SG	0	0	0	0	0	0	0	0	0	42.9019	68.2489	1738	DamgaardNature2018	Kazakhstan_Kangju.SG	1.995	924982	1	Steppe	blue	Agriculture
ARS008.A0101	Mongolia_Khovsgol_LBA	5.7608	21.4026	4	0	0	0	0	0	0	49.6904	99.7739	3172	JeongPNAS2018	Mongolia_Khovsgol_LBA	3.48169	924751	1	East Steppe	gold	Pastoralism
I5207	Austria_EN_LBK	0	0	0	0	0	0	0	0	0	48.5798	16.4693	6950	MathiesonNature2018	Austria_EN_LBK	4.447	924723	1	Eastern Europe	blue	Agriculture
I2365	Hungary_EBA_BellBeaker	0	0	0	0	0	0	0	0	0	47.5992	19.0546	4285	OlaldeNature2018	Hungary_EBA_BellBeaker	3.218	922704	1	Eastern Europe	blue	Agriculture
I12379	Kenya_historic	0	0	0	0	0	0	0	0	0	-1.396	35.983	356	PrendergastLipsonSawchukScience2019	Kenya_historic	3.34951	921684	1	East Africa	gray	Low Certainty
I5608	Uzbekistan_BA_Dzharkutan2	0	0	0	0	0	0	0	0	0	37.75	67	3900	NarasimhanPattersonScience2019	Uzbekistan_BA_Dzharkutan2	4.293	921250	1	Central Asia	blue	Agriculture
R130.SG	Italy_LA.SG	0	0	0	0	0	0	0	0	0	41.8892	12.5007	1550	AntonioGaoMootsScience2019	Italy_LA.SG	1.51929	919817	1	Central Italy	blue	Agriculture
R59.SG	Italy_Medieval_EarlyModern.SG	0	0	0	0	0	0	0	0	0	41.6877	13.0865	1045	AntonioGaoMootsScience2019	Italy_Medieval_EarlyModern.SG	1.52991	918471	1	Central Italy	blue	Agriculture
I3952	Russia_Afanasievo	14.0624	55.6618	7	35.9843	3	27.7477	2	0	0	48.8327	83.9097	4673	NarasimhanPattersonScience2019	Russia_Afanasievo	7.81	917159	1	Steppe	gold	Pastoralism
I7414	Uzbekistan_BA_SappaliTepe	0	0	0	0	0	0	0	0	0	37.4167	66.8333	3923	NarasimhanPattersonScience2019	Uzbekistan_BA_SappaliTepe	3.52971	917143	1	Central Asia	blue	Agriculture
I4349	Iran_C_HajjiFiruz	13.8652	29.984	3	23.0174	2	13.8652	1	0	0	36.9944	45.4744	7756	NarasimhanPattersonScience2019	Iran_C_HajjiFiruz	7.29248	916581	1	Central Asia	blue	Agriculture
EKA1	Estonia_CWC	4.7951	4.7951	1	0	0	0	0	0	0	58.3668	26.7345	4240	MalmstromProcBiolSci2019	Estonia_CWC	1.84366	915208	1	Baltic Sea	gold	Pastoralism
I7715	Pakistan_Medieval_Barikot2	0	0	0	0	0	0	0	0	0	34.757	72.3624	617	NarasimhanPattersonScience2019	Pakistan_Medieval_Barikot2	4.44908	914627	1	Central Asia	blue	Agriculture
I2452	England_BellBeaker	20.6592	36.6945	3	30.2819	2	20.6592	1	20.6592	1	52.15	-0.38	4049	OlaldeNature2018	England_BellBeaker	7.489	913255	1	Britain	blue	Agriculture
LD1174.SG	Iberia_MN_BA.SG	0	0	0	0	0	0	0	0	0	37.4061	-4.41639	6415	GonzalesFortesProcRoyalSocB2019	Iberia_MN_BA.SG	2.25252	913135	1	Iberia	blue	Agriculture
I2447	England_BellBeaker	4.9815	4.9815	1	0	0	0	0	0	0	51.7957	-1.31989	3964	OlaldeNature2018	England_BellBeaker	5.541	913061	1	Britain	blue	Agriculture
I7492	Uzbekistan_BA_SappaliTepe	0	0	0	0	0	0	0	0	0	37.4167	66.8333	3827	NarasimhanPattersonScience2019	Uzbekistan_BA_SappaliTepe	2.90423	913041	1	Central Asia	blue	Agriculture
R50.SG	Italy_Imperial.SG	0	0	0	0	0	0	0	0	0	41.8442	12.549	1761	AntonioGaoMootsScience2019	Italy_Imperial.SG	1.49331	909413	1	Central Italy	blue	Agriculture
I8220	Pakistan_H_Aligrama	0	0	0	0	0	0	0	0	0	34.8049	72.3182	2543	NarasimhanPattersonScience2019	Pakistan_H_Aligrama	2.86951	909224	1	Central Asia	blue	Agriculture
R122.SG	Italy_LA.SG	0	0	0	0	0	0	0	0	0	41.7552	12.2949	1450	AntonioGaoMootsScience2019	Italy_LA.SG	1.55332	909046	1	Central Italy	blue	Agriculture
I6746_all.SG	England_N_all.SG	4.0328	4.0328	1	0	0	0	0	0	0	51.3247	-2.75325	5490	BraceDiekmannNatureEcologyEvolution2019	England_N_all.SG	1.61139	908673	1	Britain	blue	Agriculture
R437.SG	Italy_IA_Republic_oEasternMediterranean.SG	0	0	0	0	0	0	0	0	0	41.7952	12.779	2250	AntonioGaoMootsScience2019	Italy_IA_Republic_oEasternMediterranean.SG	1.48878	908156	1	Central Italy	blue	Agriculture
MAI002	Solomon_Islands_500BP	27.7452	83.6006	8	59.7455	4	39.9789	2	27.7452	1	-9.25431	161.223	510	PosthNatureEcologyEvolution2018	Solomon_Islands_500BP	5.19712	905619	1	Vanuatu	blue	Agriculture
R436.SG	Italy_Imperial.SG	0	0	0	0	0	0	0	0	0	41.7952	12.779	1850	AntonioGaoMootsScience2019	Italy_Imperial.SG	1.57577	905439	1	Central Italy	blue	Agriculture
I2683	Anatolia_EBA	0	0	0	0	0	0	0	0	0	37.9177	30.7084	4494	LazaridisNature2017	Anatolia_EBA	5.57057	904777	1	Aegan	blue	Agriculture
I2450	England_BellBeaker	5.2158	5.2158	1	0	0	0	0	0	0	51.6723	-1.29514	4283	OlaldeNature2018	England_BellBeaker	6.834	904314	1	Britain	blue	Agriculture
IPY08b.SG	Chile_Yamana_BeagleChannel_800BP.SG	10.1503	126.59	21	20.1688	2	0	0	0	0	-55.25	-69.02	950	delaFuentePNAS2018	Chile_Yamana_BeagleChannel_800BP.SG	1.441	903809	1	Patagonia	purple	Foraging
Villabruna	Italy_North_Villabruna_HG	29.3911	256.635	27	176.868	12	109.229	5	74.8433	3	46.15	12.21	13980	FuNature2016	Italy_North_Villabruna_HG	3.137	902419	1	Central Europe	purple	Foraging
Tianyuan	China_Tianyuan	18.0341	88.5855	11	49.8484	4	30.2439	2	0	0	39.39	115.52	39475	YangCurrentBiology2017	China_Tianyuan	4.754	901237	1	all	purple	Foraging
Spiginas2	Lithuania_LN	4.9572	9.6505	2	0	0	0	0	0	0	55.7679	22.4171	3890	MittnikNatureCommunications2018	Lithuania_LN	3.04306	900835	1	Baltic Sea	gray	Low Certainty
I1580_published	Anatolia_N_published	4.3204	4.3204	1	0	0	0	0	0	0	40.3037	29.6085	8195	MathiesonNature2015	Anatolia_N_published	2.903	900766	1	Aegan	blue	Agriculture
DA81.SG	Kyrgyzstan_TianShanHun.SG	0	0	0	0	0	0	0	0	0	41.615	74.9858	1692	DamgaardNature2018	Kyrgyzstan_TianShanHun.SG	2.095	900631	1	Steppe	gold	Pastoralism
ILK001	Ukraine_Globular_Amphora	0	0	0	0	0	0	0	0	0	49.5578	27.6886	4753	MathiesonNature2018	Ukraine_Globular_Amphora	4.302	900165	1	Eastern Europe	blue	Agriculture
DA27.SG	Kazakhstan_Nomad_Hun_Sarmatian.SG	0	0	0	0	0	0	0	0	0	52.8369	62.8936	1516	DamgaardNature2018	Kazakhstan_Nomad_Hun_Sarmatian.SG	1.998	899905	1	Steppe	gold	Pastoralism
I7716	Pakistan_Medieval_RajaGira	0	0	0	0	0	0	0	0	0	34.757	72.3624	741	NarasimhanPattersonScience2019	Pakistan_Medieval_RajaGira	4.28928	899897	1	Central Asia	blue	Agriculture
I12209	Iberia_LBA_Cogotas	4.6855	4.6855	1	0	0	0	0	0	0	41.459	-5.289	3240	OlaldeScience2019	Iberia_LBA_Cogotas	4.90774	899574	1	Iberia	blue	Agriculture
I7721	Pakistan_H_SaiduSharif	0	0	0	0	0	0	0	0	0	34.757	72.3624	2250	NarasimhanPattersonScience2019	Pakistan_H_SaiduSharif	4.13471	899370	1	Central Asia	blue	Agriculture
I7420	Uzbekistan_BA_SappaliTepe	0	0	0	0	0	0	0	0	0	37.4167	66.8333	3750	NarasimhanPattersonScience2019	Uzbekistan_BA_SappaliTepe	2.18965	899293	1	Central Asia	blue	Agriculture
I5208	Austria_EN_LBK	4.1069	4.1069	1	0	0	0	0	0	0	48.5798	16.4693	6950	MathiesonNature2018	Austria_EN_LBK	4.95	899049	1	Eastern Europe	blue	Agriculture
I5429	Iberia_LN	0	0	0	0	0	0	0	0	0	38.387	-7.55	4899	OlaldeScience2019	Iberia_LN	3.877	899025	1	Iberia	blue	Agriculture
I1985	Pakistan_IA_Udegram	4.00419	4.00419	1	0	0	0	0	0	0	34.7432	72.3142	2958	NarasimhanPattersonScience2019	Pakistan_IA_Udegram	4.20447	897462	1	Central Asia	blue	Agriculture
R68.SG	Italy_Imperial.SG	0	0	0	0	0	0	0	0	0	41.8337	12.4686	1750	AntonioGaoMootsScience2019	Italy_Imperial.SG	1.44425	895005	1	Central Italy	blue	Agriculture
I2443	England_BellBeaker	4.9107	4.9107	1	0	0	0	0	0	0	51.7957	-1.31989	4085	OlaldeNature2018	England_BellBeaker	4.1	894847	1	Britain	blue	Agriculture
I6889	Pakistan_H_Barikot	0	0	0	0	0	0	0	0	0	34.757	72.3624	610	NarasimhanPattersonScience2019	Pakistan_H_Barikot	4.35906	894836	1	Central Asia	blue	Agriculture
SZ27	Hungary_Langobard	0	0	0	0	0	0	0	0	0	46.2833	17.85	1475	AmorimNatureCommunications2018	Hungary_Langobard	2.80381	894808	1	Balkans	blue	Agriculture
I4561	Iberia_BA	0	0	0	0	0	0	0	0	0	41.2916	1.0638	3550	OlaldeScience2019 (the correct coverage is shown here but is underreported in Table S1 of the publication)	Iberia_BA	2.569	894637	1	Iberia	blue	Agriculture
I0026	Germany_EN_LBK	5.9749	10.0044	2	0	0	0	0	0	0	48.78	9.18	7125	MathiesonNature2015 (1240k of same same sample with 390k in HaakLazaridis2015)	Germany_EN_LBK	3.625	893563	1	Central Europe	blue	Agriculture
I7416	Uzbekistan_BA_SappaliTepe	11.7914	20.2	2	20.2	2	0	0	0	0	37.4167	66.8333	3813	NarasimhanPattersonScience2019	Uzbekistan_BA_SappaliTepe	2.98107	892482	1	Central Asia	blue	Agriculture
IK002.SG	Japan_Jomon.SG	5.5143	22.9864	5	0	0	0	0	0	0	35.0179	137.355	2569	McCollScience2018	Japan_Jomon.SG	1.7894	892391	1	all	purple	Foraging
I8874_published	Kenya_PastoralN_o_published	8.511	8.511	1	8.511	1	0	0	0	0	-0.442	36.267	3292	PrendergastLipsonSawchukScience2019	Kenya_PastoralN_o_published	3.89775	891564	1	East Africa	gold	Pastoralism
I6680	England_C_EBA	5.3154	5.3154	1	0	0	0	0	0	0	55.31	-1.55333	3702	OlaldeNature2018	England_C_EBA	3.77803	891333	1	Britain	blue	Agriculture
SEC002	Sar-EMBA	16.0362	33.0489	4	16.0362	1	16.0362	1	0	0	40.7862	8.59581	4357	Marcus et al. 2018	Sar-EMBA	2.46937	891019	1	Sardinia	blue	Agriculture
I0634	Serbia_EN	24.8263	83.1661	8	64.5097	4	52.8175	3	24.8263	1	44.9	19.75	6557	MathiesonNature2018	Serbia_EN	2.771	888440	1	Balkans	blue	Agriculture
DA95.SG	Kazakhstan_Nomad_HP.SG	6.312	6.312	1	0	0	0	0	0	0	52.6181	76.7494	1619	DamgaardNature2018	Kazakhstan_Nomad_HP.SG	1.998	887061	1	Steppe	gold	Pastoralism
R53.SG	Italy_Medieval_EarlyModern.SG	0	0	0	0	0	0	0	0	0	41.6877	13.0865	595	AntonioGaoMootsScience2019	Italy_Medieval_EarlyModern.SG	1.40427	886906	1	Central Italy	blue	Agriculture
I6799	Kazakhstan_MLBA_Alakul_Satan	10.5979	15.7967	2	10.5979	1	0	0	0	0	49.12	75.81	3732	NarasimhanPattersonScience2019	Kazakhstan_MLBA_Alakul_Satan	3.78422	886521	1	Steppe	gold	Pastoralism
I8365	Iberia_N_C	0	0	0	0	0	0	0	0	0	37.24	-4.24	4588	OlaldeScience2019	Iberia_N_C	3.28481	886223	1	Iberia	blue	Agriculture
R1221.SG	Italy_Medieval_EarlyModern_oCentralEuropean.SG	0	0	0	0	0	0	0	0	0	41.8965	12.4719	465	AntonioGaoMootsScience2019	Italy_Medieval_EarlyModern_oCentralEuropean.SG	1.39423	885733	1	Central Italy	blue	Agriculture
Botocudo17.SG	Brazil_Botocudo.SG	23.0628	151.644	24	42.2532	3	23.0628	1	23.0628	1	-19.8167	-43.95	300	MalaspinasCurrentBiology2014	Brazil_Botocudo.SG	1.407	885555	1	Atlantic Coast	purple	Foraging
QED-7.SG	Lebanon_Roman.SG	22.3387	45.6779	4	37.0216	2	37.0216	2	22.3387	1	33.5606	35.3981	1637	HaberAJHG2018	Lebanon_Roman.SG	1.51571	884452	1	Levante	blue	Agriculture
I0744	Anatolia_N	0	0	0	0	0	0	0	0	0	40.3037	29.6085	8273	MathiesonNature2015	Anatolia_N	2.39	884258	1	Aegan	blue	Agriculture
ORC002	Sar-Pun	9.0986	9.0986	1	9.0986	1	0	0	0	0	39.6672	9.42611	2252	Marcus et al. 2018	Sar-Pun	2.37971	883474	1	Sardinia	blue	Agriculture
AITI_43	Germany_Lech_EBA	4.3618	4.3618	1	0	0	0	0	0	0	48.2228	10.845	3745	MittnikScience2019	Germany_Lech_EBA	5.70325	883256	1	Central Europe	blue	Agriculture
DA85.SG	Kyrgyzstan_TianShanHun.SG	0	0	0	0	0	0	0	0	0	41.615	74.9858	1696	DamgaardNature2018	Kyrgyzstan_TianShanHun.SG	1.851	882605	1	Steppe	gold	Pastoralism
I8809	Kenya_PastoralN	5.7503	10.3113	2	0	0	0	0	0	0	0.458	36.709	2973	PrendergastLipsonSawchukScience2019	Kenya_PastoralN	3.47828	882415	1	East Africa	gold	Pastoralism
I1525	Russia_OldBeringSea_Uelen	18.3962	111.675	14	60.8358	5	31.5794	2	0	0	66.1611	-169.822	1695	FlegontovNature2019	Russia_OldBeringSea_Uelen	3.45573	882372	1	Bering Sea	purple	Foraging
R137.SG	Italy_LA.SG	0	0	0	0	0	0	0	0	0	41.8892	12.5007	1550	AntonioGaoMootsScience2019	Italy_LA.SG	1.44624	882366	1	Central Italy	blue	Agriculture
MA973.SG	Estonia_CordedWare.SG	7.3394	7.3394	1	0	0	0	0	0	0	58.5992	26.3479	4410	SaagCurrentBiology2017	Estonia_CordedWare.SG	1.69997	882294	1	Baltic Sea	gold	Pastoralism
POST_44	Germany_Lech_EBA	0	0	0	0	0	0	0	0	0	48.2957	10.891	4009	MittnikScience2019	Germany_Lech_EBA	2.77239	882117	1	Central Europe	blue	Agriculture
PG2001	Russia_Steppe_Eneolithic	10.2711	38.7071	5	28.0806	3	0	0	0	0	43.8227	43.3503	6863	WangNatureCommunications2019	Russia_Steppe_Eneolithic	3.14475	881613	1	Steppe	purple	Foraging
I8998	Pakistan_IA_Loebanr	0	0	0	0	0	0	0	0	0	34.7515	72.4019	2850	NarasimhanPattersonScience2019	Pakistan_IA_Loebanr	3.95464	880790	1	Central Asia	blue	Agriculture
MA89	Sar-ECA	40.3507	402.742	25	380.444	21	307.098	14	179.343	6	39.1632	8.5326	5186.5	Marcus et al. 2018	Sar-ECA	2.39152	879353	1	Sardinia	blue	Agriculture
I8805	Kenya_PastoralN_Elmenteitan	5.6251	10.6066	2	0	0	0	0	0	0	-0.375	35.933	1808	PrendergastLipsonSawchukScience2019	Kenya_PastoralN_Elmenteitan	3.78936	878855	1	East Africa	gold	Pastoralism
ans008.SG	Sweden_Megalithic.SG	35.8878	73.4747	6	56.9963	3	35.8878	1	35.8878	1	57.3385	18.2563	5135	SanchezQuintoPNAS2019	Sweden_Megalithic.SG	1.64717	878569	1	Baltic Sea	blue	Agriculture
RISE504.SG	Russia_IA.SG	0	0	0	0	0	0	0	0	0	53.456	85.447	1145	AllentoftNature2015	Russia_IA.SG	1.631	878321	1	Steppe	gold	Pastoralism
Lovelock1.SG	USA_Nevada_LovelockCave_1850BP.SG	10.9733	38.9836	6	10.9733	1	0	0	0	0	39.96	-118.56	1943	MorenoMayarScience2018	USA_Nevada_LovelockCave_1850BP.SG	1.41945	877597	1	Pacific NW	purple	Foraging
R36.SG	Italy_LA.SG	0	0	0	0	0	0	0	0	0	41.8863	12.4898	1450	AntonioGaoMootsScience2019	Italy_LA.SG	1.36205	877014	1	Central Italy	blue	Agriculture
I3709	Greece_Peloponnese_N	0	0	0	0	0	0	0	0	0	36.6383	22.3825	5847	MathiesonNature2018	Greece_Peloponnese_N	2.17536	876905	1	Aegan	blue	Agriculture
I0422	Russia_Srubnaya	0	0	0	0	0	0	0	0	0	52.54	50.5	3475	NarasimhanPattersonScience2019 (supplement of MathiesonNature2018)	Russia_Srubnaya	2.29781	876789	1	Steppe	gold	Pastoralism
I4229	Iberia_BellBeaker	0	0	0	0	0	0	0	0	0	38.745	-9.21522	4150	OlaldeNature2018	Iberia_BellBeaker	3.60966	875453	1	Iberia	blue	Agriculture
R10.SG	Italy_N.SG	4.402	4.402	1	0	0	0	0	0	0	41.96	13.54	7629	AntonioGaoMootsScience2019	Italy_N.SG	1.42956	875305	1	Central Italy	blue	Agriculture
CL94	Italy_North_EarlyMedieval_Langobards	0	0	0	0	0	0	0	0	0	45.0792	7.5783	1345	AmorimNatureCommunications2018	Italy_North_EarlyMedieval_Langobards	2.52291	873522	1	Central Europe	blue	Agriculture
I1011	Russia_MLBA_Sintashta	20.2972	52.0989	5	47.418	4	20.2972	1	20.2972	1	52.8167	60.4667	3800	NarasimhanPattersonScience2019	Russia_MLBA_Sintashta	1.9424	873259	1	Steppe	gold	Pastoralism
I6677	Czech_Baalberge	5.8975	5.8975	1	0	0	0	0	0	0	50.5481	13.7761	5550	NarasimhanPattersonScience2019	Czech_Baalberge	3.48817	873182	1	Central Europe	blue	Agriculture
I7419	Uzbekistan_BA_SappaliTepe	0	0	0	0	0	0	0	0	0	37.4167	66.8333	3741	NarasimhanPattersonScience2019	Uzbekistan_BA_SappaliTepe	2.63164	873180	1	Central Asia	blue	Agriculture
I0507	Kazakhstan_MLBA_Dali	4.4508	4.4508	1	0	0	0	0	0	0	45.1324	79.3644	3704	NarasimhanPattersonScience2019	Kazakhstan_MLBA_Dali	2.114	872974	1	Steppe	gray	Low Certainty
I2741	Hungary_EBA_BellBeaker_o	0	0	0	0	0	0	0	0	0	47.3832	19.0203	4256	OlaldeNature2018	Hungary_EBA_BellBeaker_o	3.067	871912	1	Eastern Europe	blue	Agriculture
RISE500.SG	Russia_Andronovo.SG	0	0	0	0	0	0	0	0	0	53.456	85.447	3550	AllentoftNature2015	Russia_Andronovo.SG	1.818	871809	1	Steppe	gold	Pastoralism
Plinkaigalis242	Lithuania_LN	23.0988	23.0988	1	23.0988	1	23.0988	1	23.0988	1	55.4102	23.6468	4895	MittnikNatureCommunications2018	Lithuania_LN	2.47611	871731	1	Baltic Sea	gray	Low Certainty
I4560	Iberia_BA	0	0	0	0	0	0	0	0	0	41.2916	1.0638	3550	OlaldeScience2019 (the correct coverage is shown here but is underreported in Table S1 of the publication)	Iberia_BA	2.70464	871169	1	Iberia	blue	Agriculture
I6891	Pakistan_H_SaiduSharif	0	0	0	0	0	0	0	0	0	34.757	72.3624	2250	NarasimhanPattersonScience2019	Pakistan_H_SaiduSharif	3.84296	870281	1	Central Asia	blue	Agriculture
M9984.SG	Magadan_BA.SG	16.4306	106.972	14	45.4249	3	45.4249	3	0	0	59.6	151	3070	SikoraNature2019	Magadan_BA.SG	1.41864	870270	1	all	purple	Foraging
ILK003	Ukraine_Globular_Amphora	24.87	95.2821	8	79.062	5	62.379	3	24.87	1	49.5578	27.6886	4754	MathiesonNature2018	Ukraine_Globular_Amphora	4.635	869552	1	Eastern Europe	blue	Agriculture
I2631	Scotland_N	5.9896	16.7715	3	0	0	0	0	0	0	59.23	-2.568	4952	OlaldeNature2018	Scotland_N	3.823	869547	1	Britain	blue	Agriculture
I7209	Czech_CordedWare	5.125	5.125	1	0	0	0	0	0	0	50.4103	14.0746	4283	NarasimhanPattersonScience2019	Czech_CordedWare	4.12092	869434	1	Central Europe	gold	Pastoralism
I7722	Pakistan_H_SaiduSharif_o	0	0	0	0	0	0	0	0	0	34.757	72.3624	2250	NarasimhanPattersonScience2019	Pakistan_H_SaiduSharif_o	3.50597	869383	1	Central Asia	blue	Agriculture
I0374	Russia_Poltavka	4.8721	13.6159	3	0	0	0	0	0	0	49.9667	44.6667	4350	MathiesonNature2015	Russia_Poltavka	1.977	869065	1	Steppe	gold	Pastoralism
I5070	Austria_EN_LBK	0	0	0	0	0	0	0	0	0	48.5798	16.4693	7056	MathiesonNature2018	Austria_EN_LBK	3.51	868481	1	Eastern Europe	blue	Agriculture
DA8.SG	Russia_Tagar.SG	15.3683	36.6738	4	25.4983	2	15.3683	1	0	0	54.6758	90.8536	2850	DamgaardNature2018	Russia_Tagar.SG	1.826	868405	1	Steppe	gold	Pastoralism
PG2004	Russia_Steppe_Eneolithic	8.3181	22.0291	4	8.3181	1	0	0	0	0	43.8227	43.3503	6090	WangNatureCommunications2019	Russia_Steppe_Eneolithic	3.24873	868287	1	Steppe	purple	Foraging
I6714	Russia_Afanasievo_son.I3388_son.I3950_brother.I3949	11.6936	26.1264	4	11.6936	1	0	0	0	0	48.8327	83.9097	4495	NarasimhanPattersonScience2019	Russia_Afanasievo_son.I3388_son.I3950_brother.I3949	3.61117	868211	1	Steppe	gold	Pastoralism
I8209	Iberia_Roman	24.13	66.6307	6	55.0345	4	36.6793	2	24.13	1	42.1333	3.1083	1800	OlaldeScience2019	Iberia_Roman	1.93096	868050	1	Iberia	blue	Agriculture
I2753	Hungary_LateC_Baden	4.216	4.216	1	0	0	0	0	0	0	46.7847	17.7317	5081	LipsonNature2017	Hungary_LateC_Baden	2.306	867336	1	Balkans	blue	Agriculture
I10001	Pakistan_IA_Loebanr	0	0	0	0	0	0	0	0	0	34.7515	72.4019	2850	NarasimhanPattersonScience2019	Pakistan_IA_Loebanr	3.36652	866802	1	Central Asia	blue	Agriculture
I0359	Russia_Srubnaya	4.2173	4.2173	1	0	0	0	0	0	0	53.03	50.39	3475	NarasimhanPattersonScience2019 (supplement of MathiesonNature2018, which itself supplements MathiesonNature2015)	Russia_Srubnaya	2.20264	866715	1	Steppe	gold	Pastoralism
I1053	Russia_MLBA_Sintashta	17.4911	35.845	4	25.7571	2	17.4911	1	0	0	52.8167	60.4667	3793	NarasimhanPattersonScience2019	Russia_MLBA_Sintashta	3.59	866643	1	Steppe	gold	Pastoralism
I7421	Uzbekistan_BA_SappaliTepe	0	0	0	0	0	0	0	0	0	37.4167	66.8333	3799	NarasimhanPattersonScience2019	Uzbekistan_BA_SappaliTepe	1.85035	865688	1	Central Asia	blue	Agriculture
DA39.SG	Mongolia_XiongNu.SG	16.3483	21.312	2	16.3483	1	16.3483	1	0	0	48.0178	101.353	1990	DamgaardNature2018	Mongolia_XiongNu.SG	1.998	865156	1	East Steppe	gold	Pastoralism
I7723	Pakistan_H_SaiduSharif	0	0	0	0	0	0	0	0	0	34.757	72.3624	2250	NarasimhanPattersonScience2019	Pakistan_H_SaiduSharif	3.55817	864622	1	Central Asia	blue	Agriculture
I1565	Germany_MN_Blatterhohle	8.3162	39.2515	6	8.3162	1	0	0	0	0	51.3583	7.55111	5735	LipsonNature2017	Germany_MN_Blatterhohle	4.577	864619	1	Central Europe	purple	Foraging
SA5832.SG	Chile_PuntaSantaAna_7300BP.SG	17.2119	171.658	21	107.29	9	49.6156	3	0	0	-53.14	-73.86	7293	MorenoMayarScience2018	Chile_PuntaSantaAna_7300BP.SG	1.42132	864038	1	Patagonia	purple	Foraging
ZBC_IPB001.B-C0101_Luk2-Pinarbasi	Anatolia_Epipaleolithic	13.0884	44.0115	6	13.0884	1	13.0884	1	0	0	37.4833	33.0333	15405	FeldmanNatureCommunications2019	Anatolia_Epipaleolithic	2.35085	863964	1	Aegan	purple	Foraging
I5512	England_BellBeaker	4.4635	4.4635	1	0	0	0	0	0	0	51.24	-1.76	4250	OlaldeNature2018	England_BellBeaker	4.588	863895	1	Britain	blue	Agriculture
I4241	Iran_C_HajjiFiruz	0	0	0	0	0	0	0	0	0	36.9944	45.4744	7908	NarasimhanPattersonScience2019	Iran_C_HajjiFiruz	2.46163	863861	1	Central Asia	blue	Agriculture
I6671	Turkmenistan_EBA_Parkhai	74.1932	466.843	28	426.121	21	360.487	14	243.148	6	38.348	56.2454	4550	NarasimhanPattersonScience2019	Turkmenistan_EBA_Parkhai	3.74639	863817	1	Central Asia	blue	Agriculture
I0244	Russia_Potapovka_o	6.73259	10.9968	2	0	0	0	0	0	0	53.5898	50.5713	4173	NarasimhanPattersonScience2019	Russia_Potapovka_o	3.82248	863757	1	Steppe	gold	Pastoralism
I6794	Kazakhstan_MLBA_Alakul_Maitan	6.4705	6.4705	1	0	0	0	0	0	0	50.09	74.44	3732	NarasimhanPattersonScience2019	Kazakhstan_MLBA_Alakul_Maitan	4.08714	863097	1	Steppe	gold	Pastoralism
I4318	Kazakhstan_MLBA_Kairan	10.2384	27.9131	4	10.2384	1	0	0	0	0	48.7418	76.9957	3663	NarasimhanPattersonScience2019	Kazakhstan_MLBA_Kairan	5.152	863091	1	Steppe	gold	Pastoralism
CL121	Italy_North_EarlyMedieval_Langobards	0	0	0	0	0	0	0	0	0	45.0792	7.5783	1345	AmorimNatureCommunications2018	Italy_North_EarlyMedieval_Langobards	2.68156	863047	1	Central Europe	blue	Agriculture
RISE479.SG	Hungary_MBA_Vatya.SG	8.14409	45.5044	8	8.14409	1	0	0	0	0	47.341	18.896	3700	AllentoftNature2015	Hungary_MBA_Vatya.SG	1.4	861756	1	Eastern Europe	blue	Agriculture
I7717	Pakistan_H_SaiduSharif	0	0	0	0	0	0	0	0	0	34.757	72.3624	2330	NarasimhanPattersonScience2019	Pakistan_H_SaiduSharif	4.09558	861701	1	Central Asia	blue	Agriculture
I3255	England_BellBeaker	6.8129	12.4094	2	0	0	0	0	0	0	52.1703	0.105604	3994	OlaldeNature2018	England_BellBeaker	4.889	861509	1	Britain	blue	Agriculture
I5514	Czech_BellBeaker	7.8359	22.9213	4	0	0	0	0	0	0	50.0504	14.3667	4163	OlaldeNature2018	Czech_BellBeaker	5.164	861406	1	Central Europe	blue	Agriculture
I0676	Macedonia_N	6.79159	6.79159	1	0	0	0	0	0	0	41.9	21.35	7807	MathiesonNature2018	Macedonia_N	4.403	860846	1	Balkans	blue	Agriculture
I8802	Kenya_Pastoral_IA	18.2048	68.7218	6	63.9908	5	33.0249	2	0	0	-0.183	35.801	1087	PrendergastLipsonSawchukScience2019	Kenya_Pastoral_IA	2.64661	860676	1	East Africa	gold	Pastoralism
R474.SG	Italy_IA_Republic.SG	39.5144	99.2155	4	99.2155	4	99.2155	4	66.947	2	42.0889	11.7656	2600	AntonioGaoMootsScience2019	Italy_IA_Republic.SG	1.3356	860621	1	Central Italy	blue	Agriculture
I12208	Iberia_LBA_Cogotas	0	0	0	0	0	0	0	0	0	41.459	-5.289	3240	OlaldeScience2019	Iberia_LBA_Cogotas	3.65607	860198	1	Iberia	blue	Agriculture
Kivutkalns215	Latvia_BA	5.403	9.4124	2	0	0	0	0	0	0	56.8521	24.272	2543	MittnikNatureCommunications2018	Latvia_BA	2.62284	860087	1	Baltic Sea	blue	Agriculture
I3758	Iberia_Celtiberian	17.0587	34.4993	4	17.0587	1	17.0587	1	0	0	42.565	-2.58635	2235	OlaldeScience2019	Iberia_Celtiberian	4.71039	859767	1	Iberia	blue	Agriculture
Steigen.SG	Norway_N_HG.SG	16.5835	97.4754	13	43.8022	4	16.5835	1	0	0	67.8102	14.6806	5857	GuntherPLoSBiology2018	Norway_N_HG.SG	1.32698	859653	1	Islands	purple	Foraging
CL23	Italy_North_EarlyMedieval_Langobards	0	0	0	0	0	0	0	0	0	45.0792	7.5783	1345	AmorimNatureCommunications2018	Italy_North_EarlyMedieval_Langobards	2.77142	859538	1	Central Europe	blue	Agriculture
I7480	Russia_MLBA_Sintashta	24.2086	28.2404	2	24.2086	1	24.2086	1	24.2086	1	52.8167	60.4667	3800	NarasimhanPattersonScience2019	Russia_MLBA_Sintashta	3.80472	859417	1	Steppe	gold	Pastoralism
RISE683.SG	Russia_BA_Okunevo.SG	22.0255	105.093	11	72.5738	6	35.5972	2	22.0255	1	53.7086	90.3598	3977	DamgaardScience2018	Russia_BA_Okunevo.SG	2	858265	1	Steppe	gold	Pastoralism
I6757.SG	England_N.SG	12.9115	24.3532	2	24.3532	2	12.9115	1	0	0	54.0817	-2.27362	5463	BraceDiekmannNatureEcologyEvolution2019	England_N.SG	3.01185	858108	1	Britain	blue	Agriculture
I6797	Kazakhstan_MLBA_Alakul_Maitan	0	0	0	0	0	0	0	0	0	50.09	74.44	3728	NarasimhanPattersonScience2019	Kazakhstan_MLBA_Alakul_Maitan	4.08732	858101	1	Steppe	gold	Pastoralism
I2165	Bulgaria_EBA	0	0	0	0	0	0	0	0	0	42.1329	25.4963	4908	MathiesonNature2018	Bulgaria_EBA	5.55	857708	1	Balkans	gray	Low Certainty
I5078	Croatia_MN_Sopot	16.2611	20.4741	2	16.2611	1	16.2611	1	0	0	45.551	18.7466	6569	MathiesonNature2018	Croatia_MN_Sopot	3.229	857438	1	Balkans	blue	Agriculture
I7949	Czech_BA	4.8157	4.8157	1	0	0	0	0	0	0	50.5481	13.7761	3046	NarasimhanPattersonScience2019	Czech_BA	5.47005	857331	1	Central Europe	blue	Agriculture
RISE395.SG	Russia_Sintashta_MLBA.SG	10.0657	10.0657	1	10.0657	1	0	0	0	0	52.637	59.536	3808	AllentoftNature2015	Russia_Sintashta_MLBA.SG	2.397	857114	1	Steppe	gold	Pastoralism
I8219_published	Pakistan_IA_Aligrama2_published	8.41269	8.41269	1	8.41269	1	0	0	0	0	34.8049	72.3182	2855	NarasimhanPattersonScience2019	Pakistan_IA_Aligrama2_published	1.65374	856388	1	Central Asia	blue	Agriculture
LD270.SG	Iberia_MN_BA.SG	0	0	0	0	0	0	0	0	0	41.7083	-6.92778	6336	GonzalesFortesProcRoyalSocB2019	Iberia_MN_BA.SG	2.94252	855937	1	Iberia	blue	Agriculture
NEO235.SG	DevilsCave_N.SG_mother.or.daughter.NEO240.SG	14.3148	97.5466	15	43.8682	4	27.0817	2	0	0	44.5	135.4	7669	SikoraNature2019	DevilsCave_N.SG_mother.or.daughter.NEO240.SG	1.34303	855701	1	all	purple	Foraging
I6717	Russia_MLBA_Krasnoyarsk_o	0	0	0	0	0	0	0	0	0	55.1924	89.3053	3402	NarasimhanPattersonScience2019	Russia_MLBA_Krasnoyarsk_o	4.13963	855416	1	Steppe	gold	Pastoralism
CL87	Italy_North_EarlyMedieval_Langobards_mother.CL83_mother.CL84_daughter.CL102	5.1715	9.2387	2	0	0	0	0	0	0	45.0792	7.5783	1345	AmorimNatureCommunications2018	Italy_North_EarlyMedieval_Langobards_mother.CL83_mother.CL84_daughter.CL102	2.71572	855410	1	Central Europe	blue	Agriculture
I4884	Czech_EBA	5.0736	14.1526	3	0	0	0	0	0	0	50.1217	14.457	3764	OlaldeNature2018	Czech_EBA	4.512	854624	1	Central Europe	blue	Agriculture
I2445	England_BellBeaker	6.8912	6.8912	1	0	0	0	0	0	0	51.7957	-1.31989	4114	OlaldeNature2018	England_BellBeaker	6.82	854563	1	Britain	blue	Agriculture
I6793	Kazakhstan_MLBA_Alakul_Maitan	8.9089	15.6286	2	8.9089	1	0	0	0	0	50.09	74.44	3641	NarasimhanPattersonScience2019	Kazakhstan_MLBA_Alakul_Maitan	4.05797	854228	1	Steppe	gold	Pastoralism
RISE499.SG	Russia_Karasuk.SG	13.4049	28.8561	4	13.4049	1	13.4049	1	0	0	51.909	88.574	3100	AllentoftNature2015	Russia_Karasuk.SG	1.549	854012	1	Steppe	gold	Pastoralism
R49.SG	Italy_Imperial.SG	0	0	0	0	0	0	0	0	0	41.8442	12.549	1750	AntonioGaoMootsScience2019	Italy_Imperial.SG	1.34334	853485	1	Central Italy	blue	Agriculture
vik_urm160.SG	Sweden_Viking.SG	0	0	0	0	0	0	0	0	0	59.6173	17.7236	821	KrzewinskaCurrentBiology2018	Sweden_Viking.SG	1.35831	852376	1	Baltic Sea	blue	Agriculture
I2370	Hungary_LateC_Baden	0	0	0	0	0	0	0	0	0	47.3188	19.1669	5096	LipsonNature2017	Hungary_LateC_Baden	4.3	852351	1	Eastern Europe	blue	Agriculture
I6795	Kazakhstan_MLBA_Alakul_Maitan_o	0	0	0	0	0	0	0	0	0	50.09	74.44	3646	NarasimhanPattersonScience2019	Kazakhstan_MLBA_Alakul_Maitan_o	4.31737	851892	1	Steppe	gold	Pastoralism
I4790	Kazakhstan_MLBA_OyDzhaylau	11.8267	26.9206	4	11.8267	1	0	0	0	0	42.6894	73.1175	3433	NarasimhanPattersonScience2019	Kazakhstan_MLBA_OyDzhaylau	4.334	851851	1	Steppe	gold	Pastoralism
DA13.SG	Kazakhstan_CentralSaka.SG	18.6586	18.6586	1	18.6586	1	18.6586	1	0	0	49.0606	75.5032	2550	DamgaardNature2018	Kazakhstan_CentralSaka.SG	1.544	850759	1	Steppe	gold	Pastoralism
I5204	Austria_EN_LBK	0	0	0	0	0	0	0	0	0	48.5798	16.4693	6950	MathiesonNature2018	Austria_EN_LBK	4.769	850732	1	Eastern Europe	blue	Agriculture
La364.SG	Laos_LN_BA.SG	8.4906	12.5465	2	8.4906	1	0	0	0	0	20.21	103.411	2976	McCollScience2018	Laos_LN_BA.SG	1.27667	850680	1	all	gray	Low Certainty
I5398	Pakistan_IA_Katelai	0	0	0	0	0	0	0	0	0	34.7658	72.3491	2850	NarasimhanPattersonScience2019	Pakistan_IA_Katelai	3.052	850658	1	Central Asia	blue	Agriculture
I6696	Czech_CordedWare	7.589	14.2316	2	0	0	0	0	0	0	50.5429	14.0659	4575	NarasimhanPattersonScience2019	Czech_CordedWare	3.16127	850315	1	Central Europe	gold	Pastoralism
I5407	Serbia_Mesolithic_IronGates	18.2988	78.8901	8	57.779	5	18.2988	1	0	0	44.5529	22.0276	9800	MathiesonNature2018	Serbia_Mesolithic_IronGates	2.163	850240	1	Balkans	purple	Foraging
I2793_published	Hungary_EarlyC_Tiszapolgar_Bodrogkeresztur_published	0	0	0	0	0	0	0	0	0	47.1916	20.4023	6301	LipsonNature2017	Hungary_EarlyC_Tiszapolgar_Bodrogkeresztur_published	2.281	850019	1	Eastern Europe	blue	Agriculture
I4882	Serbia_Mesolithic_IronGates_brother.I4880	5.2099	5.2099	1	0	0	0	0	0	0	44.5337	22.0503	8000	MathiesonNature2018	Serbia_Mesolithic_IronGates_brother.I4880	3.162	849003	1	Balkans	purple	Foraging
I1754	Chile_Conchali_700BP	0	0	0	0	0	0	0	0	0	-33.3667	-70.6667	825	PosthNakatsukaCell2018	Chile_Conchali_700BP	3.125	848827	1	Andean	gray	Low Certainty
I5077	Croatia_MN_Sopot	12.0862	27.1612	4	12.0862	1	12.0862	1	0	0	45.551	18.7466	7026	MathiesonNature2018	Croatia_MN_Sopot	3.15	848742	1	Balkans	blue	Agriculture
I6718	Russia_MLBA_Krasnoyarsk	12.9417	17.3689	2	12.9417	1	12.9417	1	0	0	55.1924	89.3053	3509	NarasimhanPattersonScience2019	Russia_MLBA_Krasnoyarsk	3.93312	848573	1	Steppe	gold	Pastoralism
I2636	Scotland_N	7.8781	18.8749	3	0	0	0	0	0	0	59.35	-2.873	5390	OlaldeNature2018	Scotland_N	6.846	848224	1	Britain	blue	Agriculture
I4789	Kazakhstan_MLBA_OyDzhaylau	14.5201	44.8262	4	38.8822	3	38.8822	3	0	0	42.6894	73.1175	3508	NarasimhanPattersonScience2019	Kazakhstan_MLBA_OyDzhaylau	5.02727	848198	1	Steppe	gold	Pastoralism
R105.SG	Italy_LA_oCentralEuropean.SG	0	0	0	0	0	0	0	0	0	41.8948	12.4763	1450	AntonioGaoMootsScience2019	Italy_LA_oCentralEuropean.SG	1.27192	848189	1	Central Italy	blue	Agriculture
I4889	Czech_BellBeaker	0	0	0	0	0	0	0	0	0	50.1217	14.457	4122	OlaldeNature2018	Czech_BellBeaker	4.98	848054	1	Central Europe	blue	Agriculture
CL63	Italy_North_EarlyMedieval_Langobards	4.9231	4.9231	1	0	0	0	0	0	0	45.0792	7.5783	1345	AmorimNatureCommunications2018	Italy_North_EarlyMedieval_Langobards	2.31362	847975	1	Central Europe	blue	Agriculture
I7499	Iberia_Muslim_Zira	0	0	0	0	0	0	0	0	0			1100	OlaldeScience2019	Iberia_Muslim_Zira	2.49064	847037	1	Iberia	blue	Agriculture
I1978	Iberia_C	0	0	0	0	0	0	0	0	0	42.57	-2.57	4800	OlaldeScience2019	Iberia_C	2.1777	846972	1	Iberia	blue	Agriculture
I6791	Kazakhstan_MLBA_Alakul_Maitan	0	0	0	0	0	0	0	0	0	50.09	74.44	3713	NarasimhanPattersonScience2019	Kazakhstan_MLBA_Alakul_Maitan	4.43185	846916	1	Steppe	gold	Pastoralism
I4886	Czech_BellBeaker	0	0	0	0	0	0	0	0	0	50.1217	14.457	4074	OlaldeNature2018	Czech_BellBeaker	4.789	846480	1	Central Europe	blue	Agriculture
TAF010	Morocco_Iberomaurusian	29.5807	239.22	21	175.774	10	139.044	6	108.475	4	34.8078	-2.41089	14605	vandeLoosdrechtScience2018	Morocco_Iberomaurusian	3.06059	846250	1	North Africa	purple	Foraging
I1054	Russia_MLBA_Sintashta_brother.I1053	11.4751	36.3897	6	11.4751	1	0	0	0	0	52.8167	60.4667	3769	NarasimhanPattersonScience2019	Russia_MLBA_Sintashta_brother.I1053	2.463	845956	1	Steppe	gold	Pastoralism
I3726_all	Tanzania_Luxmanda_3100BP_all	5.6667	5.6667	1	0	0	0	0	0	0	-4.25557	35.3185	3079	SkoglundCell2017	Tanzania_Luxmanda_3100BP_all	2.161	845016	1	East Africa	gold	Pastoralism
CL146	Italy_North_EarlyMedieval_Langobards	6.06769	15.9925	3	0	0	0	0	0	0	45.0792	7.5783	1345	AmorimNatureCommunications2018	Italy_North_EarlyMedieval_Langobards	2.63105	844241	1	Central Europe	blue	Agriculture
I10112	Kazakhstan_MLBA_Fedorovo_Shoendykol	4.5398	4.5398	1	0	0	0	0	0	0	50.82	75.6	3511	NarasimhanPattersonScience2019	Kazakhstan_MLBA_Fedorovo_Shoendykol	4.76118	844185	1	Steppe	gold	Pastoralism
I8199	Iberia_LN_C	6.64439	14.9796	3	0	0	0	0	0	0	37.24	-4.24	4650	OlaldeScience2019	Iberia_LN_C	4.74101	844129	1	Iberia	blue	Agriculture
I2637	Scotland_N	18.8971	24.1684	2	18.8971	1	18.8971	1	0	0	59.35	-2.873	5375	OlaldeNature2018	Scotland_N	2.773	843761	1	Britain	blue	Agriculture
I5069	Austria_EN_LBK	0	0	0	0	0	0	0	0	0	48.6632	16.5897	7017	MathiesonNature2018	Austria_EN_LBK	3.364	843684	1	Eastern Europe	blue	Agriculture
I8197	Iberia_LN_C	0	0	0	0	0	0	0	0	0	37.24	-4.24	4650	OlaldeScience2019	Iberia_LN_C	4.31988	843473	1	Iberia	blue	Agriculture
I6789	Kazakhstan_MLBA_Alakul_Maitan	8.26141	12.4889	2	8.26141	1	0	0	0	0	50.09	74.44	3735	NarasimhanPattersonScience2019	Kazakhstan_MLBA_Alakul_Maitan	3.77748	843409	1	Steppe	gold	Pastoralism
I3256	England_BellBeaker	5.9023	5.9023	1	0	0	0	0	0	0	52.1703	0.105604	4067	OlaldeNature2018	England_BellBeaker	3.819	843389	1	Britain	blue	Agriculture
I0117	Germany_EBA_Unetice	0	0	0	0	0	0	0	0	0	51.42	11.68	4106	MathiesonNature2015 (1240k of same same sample with 390k in HaakLazaridis2015)	Germany_EBA_Unetice	1.902	843093	1	Central Europe	blue	Agriculture
I5237	Serbia_Mesolithic_IronGates	9.82829	43.5777	8	9.82829	1	0	0	0	0	44.5959	22.0106	9800	MathiesonNature2018	Serbia_Mesolithic_IronGates	3.088	842513	1	Balkans	purple	Foraging
I4891	Czech_BellBeaker	6.5236	10.8827	2	0	0	0	0	0	0	50.1217	14.457	4122	OlaldeNature2018	Czech_BellBeaker	4.82	841976	1	Central Europe	blue	Agriculture
I4881_published	Serbia_Mesolithic_IronGates_published	18.2778	33.4994	3	29.3553	2	18.2778	1	0	0	44.5337	22.0503	8363	MathiesonNature2018	Serbia_Mesolithic_IronGates_published	3.221	841755	1	Balkans	purple	Foraging
DA342.SG	Russia_UstIda_LN.SG	39.3753	110.426	9	95.3251	6	65.4353	3	39.3753	1	53.1889	103.368	5610	DamgaardScience2018	Russia_UstIda_LN.SG	1.7	841727	1	East Steppe	purple	Foraging
I3708	Greece_Peloponnese_N	25.7219	98.7234	8	80.7436	5	71.2582	4	25.7219	1	36.6383	22.3825	6550	MathiesonNature2018	Greece_Peloponnese_N	1.95452	841521	1	Aegan	blue	Agriculture
I8997	Pakistan_IA_Loebanr_brother.I8998	0	0	0	0	0	0	0	0	0	34.7515	72.4019	2850	NarasimhanPattersonScience2019	Pakistan_IA_Loebanr_brother.I8998	3.53362	841098	1	Central Asia	blue	Agriculture
SZ42	Hungary_Langobard	0	0	0	0	0	0	0	0	0	46.2833	17.85	1442	AmorimNatureCommunications2018	Hungary_Langobard	2.78292	840821	1	Balkans	blue	Agriculture
I1064	Russia_MLBA_Sintashta	7.1265	18.0446	3	0	0	0	0	0	0	52.8167	60.4667	3737	NarasimhanPattersonScience2019	Russia_MLBA_Sintashta	2.08	840565	1	Steppe	gold	Pastoralism
I5236	Serbia_Mesolithic_IronGates	40.2225	110.208	8	99.5616	6	71.2655	3	40.2225	1	44.5959	22.0106	10008	MathiesonNature2018	Serbia_Mesolithic_IronGates	2.922	840166	1	Balkans	purple	Foraging
I5397	Pakistan_IA_Katelai	0	0	0	0	0	0	0	0	0	34.7658	72.3491	2851	NarasimhanPattersonScience2019	Pakistan_IA_Katelai	2.75	839349	1	Central Asia	blue	Agriculture
Pal7.SG	Greece_LN.SG	0	0	0	0	0	0	0	0	0	40.2754	22.4609	6351	HofmanovaPNAS2016	Greece_LN.SG	1.325	839338	1	Aegan	blue	Agriculture
I5235	Serbia_Mesolithic_IronGates	13.1615	49.553	8	21.3854	2	13.1615	1	0	0	44.5959	22.0106	10835	MathiesonNature2018	Serbia_Mesolithic_IronGates	2.977	838984	1	Balkans	purple	Foraging
I1290	Iran_GanjDareh_N	4.74271	8.82851	2	0	0	0	0	0	0	34.45	48.116	9846	LazaridisNature2016	Iran_GanjDareh_N	2.098	838740	1	Central Asia	plum	Aceramic Farmer
I10111	Kazakhstan_MLBA_Fedorovo_Shoindykol	9.15	13.1652	2	9.15	1	0	0	0	0	50.82	75.6	3404	NarasimhanPattersonScience2019	Kazakhstan_MLBA_Fedorovo_Shoindykol	4.66962	838551	1	Steppe	gold	Pastoralism
I6899	Pakistan_IA_Udegram	6.05609	16.1754	3	0	0	0	0	0	0	34.7432	72.3142	2868	NarasimhanPattersonScience2019	Pakistan_IA_Udegram	2.88401	838191	1	Central Asia	blue	Agriculture
R1287.SG	Italy_Medieval_EarlyModern.SG	0	0	0	0	0	0	0	0	0	41.8965	12.4719	521	AntonioGaoMootsScience2019	Italy_Medieval_EarlyModern.SG	1.23864	837967	1	Central Italy	blue	Agriculture
I5269	Russia_Afanasievo	6.1155	15.1896	3	0	0	0	0	0	0	50.7581	85.5602	4908	NarasimhanPattersonScience2019	Russia_Afanasievo	3.056	837461	1	Steppe	gold	Pastoralism
I1661	Iran_C_SehGabi	0	0	0	0	0	0	0	0	0	34.5	47.96	6544	LazaridisNature2016	Iran_C_SehGabi	2.61	837023	1	Central Asia	blue	Agriculture
I5377	England_C_EBA	0	0	0	0	0	0	0	0	0	51.4712	-0.266408	3745	OlaldeNature2018	England_C_EBA	2.31049	836940	1	Britain	blue	Agriculture
I0025	Germany_EN_LBK	0	0	0	0	0	0	0	0	0	48.78	9.18	7125	MathiesonNature2015 (1240k of same same sample with 390k in HaakLazaridis2015)	Germany_EN_LBK	2.655	836923	1	Central Europe	blue	Agriculture
I5242	Serbia_Mesolithic_IronGates	6.3588	50.9694	10	0	0	0	0	0	0	44.5959	22.0106	10530	MathiesonNature2018	Serbia_Mesolithic_IronGates	2.814	836819	1	Balkans	purple	Foraging
CL30	Italy_North_EarlyMedieval_Langobards	0	0	0	0	0	0	0	0	0	45.0792	7.5783	1345	AmorimNatureCommunications2018	Italy_North_EarlyMedieval_Langobards	2.34648	836605	1	Central Europe	blue	Agriculture
I4893	Czech_N	16.0657	16.0657	1	16.0657	1	16.0657	1	0	0	50.1217	14.457	6349	OlaldeNature2018	Czech_N	5.311	836569	1	Central Europe	blue	Agriculture
I2367_published	Hungary_LateC_Baden_published	0	0	0	0	0	0	0	0	0	47.6209	19.0449	5081	LipsonNature2017	Hungary_LateC_Baden_published	2.649	836355	1	Eastern Europe	blue	Agriculture
I6792	Kazakhstan_MLBA_Alakul_Maitan_o	12.4957	12.4957	1	12.4957	1	12.4957	1	0	0	50.09	74.44	3734	NarasimhanPattersonScience2019	Kazakhstan_MLBA_Alakul_Maitan_o	4.1004	836234	1	Steppe	gold	Pastoralism
I6197	Pakistan_IA_Udegram	0	0	0	0	0	0	0	0	0	34.7432	72.3142	2950	NarasimhanPattersonScience2019	Pakistan_IA_Udegram	2.93939	836021	1	Central Asia	blue	Agriculture
I1907_published	Hungary_C_Balaton_Lasinja_published	4.0605	4.0605	1	0	0	0	0	0	0	47.6387	17.3645	6153	LipsonNature2017	Hungary_C_Balaton_Lasinja_published	2.129	835823	1	Eastern Europe	blue	Agriculture
R47.SG	Italy_Imperial.SG	0	0	0	0	0	0	0	0	0	41.8442	12.549	1668	AntonioGaoMootsScience2019	Italy_Imperial.SG	1.23197	835682	1	Central Italy	blue	Agriculture
I2655	Scotland_MBA	14.2043	28.2134	3	23.1588	2	14.2043	1	0	0	58.23	-6.935	3308	OlaldeNature2018	Scotland_MBA	3.639	835188	1	Britain	blue	Agriculture
I4915	Serbia_Mesolithic_IronGates	4.3949	4.3949	1	0	0	0	0	0	0	44.6403	22.3033	8115	MathiesonNature2018	Serbia_Mesolithic_IronGates	2.902	834938	1	Balkans	purple	Foraging
I0164	Germany_EBA_Unetice	5.1869	5.1869	1	0	0	0	0	0	0	51.793	11.143	3909	MathiesonNature2015 (1240k of same same sample with 390k in HaakLazaridis2015)	Germany_EBA_Unetice	2.487	834837	1	Central Europe	blue	Agriculture
I6292	Pakistan_IA_Loebanr	0	0	0	0	0	0	0	0	0	34.7515	72.4019	2798	NarasimhanPattersonScience2019	Pakistan_IA_Loebanr	2.71734	833971	1	Central Asia	blue	Agriculture
mur004.SG	Russia_Srubnaya_Alakul.SG	4.47609	4.47609	1	0	0	0	0	0	0	53.9303	55.7431	3743	KrzewinskaScienceAdvances2018	Russia_Srubnaya_Alakul.SG	1.2794	833938	1	Steppe	gold	Pastoralism
Kivutkalns209	Latvia_BA	7.48479	21.1787	4	0	0	0	0	0	0	56.8521	24.272	2628	MittnikNatureCommunications2018	Latvia_BA	2.14945	833675	1	Baltic Sea	blue	Agriculture
I4304	France_MN	8.08129	39.0753	7	8.08129	1	0	0	0	0	43.457	5.863	6639	OlaldeNature2018	France_MN	3.983	833605	1	Iberia	blue	Agriculture
R114.SG	Italy_Imperial.SG	0	0	0	0	0	0	0	0	0	41.918	12.4912	1850	AntonioGaoMootsScience2019	Italy_Imperial.SG	1.27528	833421	1	Central Italy	blue	Agriculture
CL145	Italy_North_EarlyMedieval_Langobards_brother.CL146_son.CL151	4.90961	4.90961	1	0	0	0	0	0	0	45.0792	7.5783	1345	AmorimNatureCommunications2018	Italy_North_EarlyMedieval_Langobards_brother.CL146_son.CL151	2.44411	833236	1	Central Europe	blue	Agriculture
I4888	Czech_BellBeaker	4.3468	4.3468	1	0	0	0	0	0	0	50.1217	14.457	4060	OlaldeNature2018	Czech_BellBeaker	4.937	833166	1	Central Europe	blue	Agriculture
I8918	Kenya_PastoralN	4.40871	4.40871	1	0	0	0	0	0	0	-0.663	36.41	2245	PrendergastLipsonSawchukScience2019	Kenya_PastoralN	2.45386	833096	1	East Africa	gold	Pastoralism
I2791_published	Hungary_LateC_Protoboleraz_published	0	0	0	0	0	0	0	0	0	47.1891	20.0048	5471	LipsonNature2017	Hungary_LateC_Protoboleraz_published	1.918	832892	1	Eastern Europe	blue	Agriculture
I6716	Russia_MLBA_Krasnoyarsk	12.7195	33.3244	4	21.6422	2	12.7195	1	0	0	55.1924	89.3053	3587	NarasimhanPattersonScience2019	Russia_MLBA_Krasnoyarsk	4.14944	832816	1	Steppe	gold	Pastoralism
I8814	Kenya_PastoralN	5.3506	14.2418	3	0	0	0	0	0	0	-0.663	36.41	2420	PrendergastLipsonSawchukScience2019	Kenya_PastoralN	2.52561	832408	1	East Africa	gold	Pastoralism
R115.SG	Italy_Imperial.SG	0	0	0	0	0	0	0	0	0	41.918	12.4912	1850	AntonioGaoMootsScience2019	Italy_Imperial.SG	1.22455	831984	1	Central Italy	blue	Agriculture
I6707	Kazakhstan_MLBA_Bylkyldak	16.0299	36.5318	3	31.8182	2	31.8182	2	0	0	49.7099	73.8828	3468	NarasimhanPattersonScience2019	Kazakhstan_MLBA_Bylkyldak	3.82826	831975	1	Steppe	gold	Pastoralism
I7606	Iberia_C	11.2184	26.5231	4	11.2184	1	0	0	0	0	43.58	-2.14	5050	OlaldeScience2019	Iberia_C	3.05693	831931	1	Iberia	blue	Agriculture
I5232	Serbia_Mesolithic_IronGates_o	0	0	0	0	0	0	0	0	0	44.5959	22.0106	7901	MathiesonNature2018	Serbia_Mesolithic_IronGates_o	2.863	831814	1	Balkans	purple	Foraging
I5205	Austria_EN_LBK	5.2086	9.7787	2	0	0	0	0	0	0	48.5798	16.4693	6950	MathiesonNature2018	Austria_EN_LBK	4.457	831792	1	Eastern Europe	blue	Agriculture
ELT002_merged	Iberia_MN	0	0	0	0	0	0	0	0	0			5771	VillalbaMoucoCurrentBiology2019	Iberia_MN	3.39444	831758	1	Iberia	blue	Agriculture
I5273	Russia_Afanasievo	34.101	80.7958	6	61.511	3	49.5523	2	34.101	1	50.7536	85.5567	4899	NarasimhanPattersonScience2019	Russia_Afanasievo	2.926	831605	1	Steppe	gold	Pastoralism
I8194	Pakistan_IA_Gogdara	0	0	0	0	0	0	0	0	0	34.7488	72.3084	2950	NarasimhanPattersonScience2019	Pakistan_IA_Gogdara	3.86707	831565	1	Central Asia	blue	Agriculture
R57.SG	Italy_Medieval_EarlyModern.SG	4.9876	4.9876	1	0	0	0	0	0	0	41.6877	13.0865	840	AntonioGaoMootsScience2019	Italy_Medieval_EarlyModern.SG	1.29347	831522	1	Central Italy	blue	Agriculture
I1763	Ukraine_Mesolithic	11.1019	71.7074	10	30.6835	3	0	0	0	0	47.4342	35.2764	10074	MathiesonNature2018	Ukraine_Mesolithic	3.469	831221	1	Black Sea	purple	Foraging
YGS-B-2_38.SG	Iceland_Pre_Christian.SG	0	0	0	0	0	0	0	0	0	64.9631	-19.0208	1015	EbenesersdottirScience2018	Iceland_Pre_Christian.SG	1.5593	830814	1	Islands	blue	Agriculture
I1500	Hungary_MN_ALPc	4.1944	4.1944	1	0	0	0	0	0	0	47.167	20.833	7050	MathiesonNature2015 (capture of same sample shotgunned in Gamba2014)	Hungary_MN_ALPc	4.246	830691	1	Eastern Europe	blue	Agriculture
I2860	Scotland_LBA	7.2243	11.3455	2	0	0	0	0	0	0	57.721	-3.3881	2843	OlaldeNature2018	Scotland_LBA	6.062	830544	1	Britain	blue	Agriculture
RISE502.SG	Russia_Karasuk.SG	8.2727	8.2727	1	8.2727	1	0	0	0	0	51.909	88.574	3351	AllentoftNature2015	Russia_Karasuk.SG	1.45	830467	1	Steppe	gold	Pastoralism
R475.SG	Italy_IA_Republic_oEasternMediterranean.SG	0	0	0	0	0	0	0	0	0	42.0889	11.7656	2600	AntonioGaoMootsScience2019	Italy_IA_Republic_oEasternMediterranean.SG	1.29386	830378	1	Central Italy	blue	Agriculture
I0773.SG	England_Saxon.SG	4.65131	4.65131	1	0	0	0	0	0	0	52.2614	0.06869	1490	SchiffelsNatureCommunications2016	England_Saxon.SG	1.575	830230	1	Britain	blue	Agriculture
I1656	Armenia_MBA	0	0	0	0	0	0	0	0	0	40.3772	43.9383	3402	LazaridisNature2016	Armenia_MBA	3.507	830061	1	Steppe	gray	Low Certainty
IL4.SG	Peru_RioUncallane_1800BP.SG	6.4627	49.3822	10	0	0	0	0	0	0	-16.2	-69.7	1478	LindoScienceAdvances2018	Peru_RioUncallane_1800BP.SG	1.44966	830052	1	Andean	gray	Low Certainty
I2230	Argentina_ArroyoSeco2_7700BP	18.9865	168.013	22	82.4233	6	62.3963	4	0	0	-38.3606	-60.2442	8670	PosthNakatsukaCell2018	Argentina_ArroyoSeco2_7700BP	1.686	830037	1	Atlantic Coast	purple	Foraging
I1089	Russia_MLBA_Sintashta	0	0	0	0	0	0	0	0	0	52.8167	60.4667	3800	NarasimhanPattersonScience2019	Russia_MLBA_Sintashta	2.097	830007	1	Steppe	gold	Pastoralism
I1495	Hungary_LN_Lengyel	33.0974	109.056	8	99.9792	6	68.5986	3	55.8855	2	47.167	19.833	6374	MathiesonNature2015 (capture of same sample shotgunned in Gamba2014)	Hungary_LN_Lengyel	4.853	829966	1	Eastern Europe	blue	Agriculture
I8215	Iberia_Roman_o	0	0	0	0	0	0	0	0	0	42.1333	3.1083	1800	OlaldeScience2019	Iberia_Roman_o	1.92538	829948	1	Iberia	blue	Agriculture
I2417	England_BellBeaker	0	0	0	0	0	0	0	0	0	51.168	-1.77254	4270	OlaldeNature2018	England_BellBeaker	1.958	829575	1	Britain	blue	Agriculture
I11248	Iberia_C	5.0297	13.5362	3	0	0	0	0	0	0	43.0866	-2.2154	5050	OlaldeScience2019	Iberia_C	2.87133	829527	1	Iberia	blue	Agriculture
I4160	Tajikistan_BA_DashtiKozy	4.3378	4.3378	1	0	0	0	0	0	0	39.4481	68.0314	3475	NarasimhanPattersonScience2019	Tajikistan_BA_DashtiKozy	2.452	829426	1	Central Asia	gold	Pastoralism
I1057	Russia_MLBA_Sintashta_o2	5.703	5.703	1	0	0	0	0	0	0	52.8167	60.4667	3811	NarasimhanPattersonScience2019	Russia_MLBA_Sintashta_o2	2.131	829304	1	Steppe	gold	Pastoralism
QED-2.SG	Lebanon_Roman.SG	5.1814	5.1814	1	0	0	0	0	0	0	33.5606	35.3981	1628	HaberAJHG2018	Lebanon_Roman.SG	1.2504	829039	1	Levante	blue	Agriculture
I6583	Poland_BellBeaker	7.9915	7.9915	1	0	0	0	0	0	0	50.96	17.02	4121	OlaldeNature2018	Poland_BellBeaker	3.668	828828	1	Eastern Europe	blue	Agriculture
I1838	Iberia_C	4.14359	4.14359	1	0	0	0	0	0	0	42.63	-2.7	5099	LipsonNature2017	Iberia_C	4.241	828755	1	Iberia	blue	Agriculture
I1633	Armenia_EBA	15.3668	15.3668	1	15.3668	1	15.3668	1	0	0	40.65	45.1167	4465	LazaridisNature2016	Armenia_EBA	3.342	828539	1	Steppe	gray	Low Certainty
R41.SG	Italy_Imperial.SG	0	0	0	0	0	0	0	0	0	41.7479	12.2595	1750	AntonioGaoMootsScience2019	Italy_Imperial.SG	1.28066	827678	1	Central Italy	blue	Agriculture
R134.SG	Italy_LA.SG	0	0	0	0	0	0	0	0	0	41.8892	12.5007	1550	AntonioGaoMootsScience2019	Italy_LA.SG	1.25748	827169	1	Central Italy	blue	Agriculture
I4880	Serbia_Mesolithic_IronGates	0	0	0	0	0	0	0	0	0	44.5337	22.0503	7813	MathiesonNature2018	Serbia_Mesolithic_IronGates	3.941	827165	1	Balkans	purple	Foraging
R38.SG	Italy_Imperial.SG	0	0	0	0	0	0	0	0	0	41.7479	12.2595	1750	AntonioGaoMootsScience2019	Italy_Imperial.SG	1.27215	827070	1	Central Italy	blue	Agriculture
I3262	Pakistan_IA_Udegram_father.or.son.I1799_1d.rel.I1992	9.4783	9.4783	1	9.4783	1	0	0	0	0	34.7432	72.3142	2854	NarasimhanPattersonScience2019	Pakistan_IA_Udegram_father.or.son.I1799_1d.rel.I1992	3.02248	826940	1	Central Asia	blue	Agriculture
I4596	Latvia_HG	19.4706	55.7794	5	47.0888	3	35.5877	2	0	0	56.2833	25.1333	7976	MathiesonNature2018	Latvia_HG	4.379	826812	1	Baltic Sea	purple	Foraging
I7719	Pakistan_H_SaiduSharif	0	0	0	0	0	0	0	0	0	34.757	72.3624	2250	NarasimhanPattersonScience2019	Pakistan_H_SaiduSharif	2.9443	826439	1	Central Asia	blue	Agriculture
I5240	Serbia_Mesolithic_IronGates	5.7415	20.447	4	0	0	0	0	0	0	44.5959	22.0106	10805	MathiesonNature2018	Serbia_Mesolithic_IronGates	2.675	826331	1	Balkans	purple	Foraging
I2163	Bulgaria_MLBA	9.2075	13.3235	2	9.2075	1	0	0	0	0	42.1329	25.4963	3638	MathiesonNature2018	Bulgaria_MLBA	4.106	825494	1	Balkans	gray	Low Certainty
I3576	Iberia_Visigoth_Granada	0	0	0	0	0	0	0	0	0			1477	OlaldeScience2019	Iberia_Visigoth_Granada	2.789	825464	1	Iberia	blue	Agriculture
SZ13	Hungary_Langobard_son.SZ24_father.SZ7_brother.SZ22	0	0	0	0	0	0	0	0	0	46.2833	17.85	1469	AmorimNatureCommunications2018	Hungary_Langobard_son.SZ24_father.SZ7_brother.SZ22	2.45979	825443	1	Balkans	blue	Agriculture
I2597	England_C_EBA	37.8006	119.058	7	105.181	4	96.804	3	96.804	3	51.168	-1.77254	4105	OlaldeNature2018	England_C_EBA	3.23512	824991	1	Britain	blue	Agriculture
R108.SG	Italy_LA_oCentralEuropean.SG	0	0	0	0	0	0	0	0	0	41.8948	12.4763	1450	AntonioGaoMootsScience2019	Italy_LA_oCentralEuropean.SG	1.19768	824947	1	Central Italy	blue	Agriculture
I4914_published	Serbia_Mesolithic_IronGates_published	9.2453	28.1149	4	18.1769	2	0	0	0	0	44.6403	22.3033	8123	MathiesonNature2018	Serbia_Mesolithic_IronGates_published	2.94	824939	1	Balkans	purple	Foraging
I6790	Kazakhstan_MLBA_Alakul_Maitan	5.1637	14.4784	3	0	0	0	0	0	0	50.09	74.44	3728	NarasimhanPattersonScience2019	Kazakhstan_MLBA_Alakul_Maitan	4.09889	824759	1	Steppe	gold	Pastoralism
I5233	Serbia_Mesolithic_IronGates	0	0	0	0	0	0	0	0	0	44.5959	22.0106	8001	MathiesonNature2018	Serbia_Mesolithic_IronGates	2.644	824280	1	Balkans	purple	Foraging
kzb008.SG	Russia_Srubnaya_Alakul.SG	4.3323	4.3323	1	0	0	0	0	0	0	53.9303	55.7431	3742	KrzewinskaScienceAdvances2018	Russia_Srubnaya_Alakul.SG	1.19632	824064	1	Steppe	gold	Pastoralism
I6590	Germany_BellBeaker	0	0	0	0	0	0	0	0	0	48.841	12.75	4200	OlaldeNature2018	Germany_BellBeaker	3.936	823913	1	Central Europe	blue	Agriculture
I5402	Serbia_Mesolithic_IronGates	4.1448	4.1448	1	0	0	0	0	0	0	44.6403	22.3033	8156	MathiesonNature2018	Serbia_Mesolithic_IronGates	1.68	823880	1	Balkans	purple	Foraging
COR002	Sar-Med	4.1269	4.1269	1	0	0	0	0	0	0	40.5192	8.78915	1096	Marcus et al. 2018	Sar-Med	1.94907	823679	1	Sardinia	blue	Agriculture
I5238	Serbia_Mesolithic_IronGates	10.7874	41.1489	7	10.7874	1	0	0	0	0	44.5959	22.0106	9993	MathiesonNature2018	Serbia_Mesolithic_IronGates	2.696	823422	1	Balkans	purple	Foraging
I6555	Pakistan_IA_Loebanr_1d.rel.I12136	0	0	0	0	0	0	0	0	0	34.7515	72.4019	2813	NarasimhanPattersonScience2019	Pakistan_IA_Loebanr_1d.rel.I12136	3.90296	822908	1	Central Asia	blue	Agriculture
I3389	Russia_MLBA_Krasnoyarsk	4.9451	9.312	2	0	0	0	0	0	0	55.1924	89.3053	3600	NarasimhanPattersonScience2019	Russia_MLBA_Krasnoyarsk	4.6	822898	1	Steppe	gold	Pastoralism
I2660	Scotland_N	0	0	0	0	0	0	0	0	0	56.41	-5.471	5383	OlaldeNature2018	Scotland_N	3.914	822865	1	Britain	blue	Agriculture
R70.SG	Italy_Imperial.SG	0	0	0	0	0	0	0	0	0	41.8337	12.4686	1750	AntonioGaoMootsScience2019	Italy_Imperial.SG	1.19999	822834	1	Central Italy	blue	Agriculture
I2788	Hungary_LateC_Protoboleraz	0	0	0	0	0	0	0	0	0	47.1891	20.0048	5730	LipsonNature2017	Hungary_LateC_Protoboleraz	1.881	822177	1	Eastern Europe	blue	Agriculture
I1581_published	Anatolia_N_published	7.2061	19.9257	4	0	0	0	0	0	0	40.3037	29.6085	8254	MathiesonNature2015	Anatolia_N_published	2.803	821765	1	Aegan	blue	Agriculture
I2510	Bulgaria_EBA	0	0	0	0	0	0	0	0	0	43.1609	25.8834	4758	MathiesonNature2018	Bulgaria_EBA	6.7	821681	1	Balkans	gray	Low Certainty
R34.SG	Italy_LA.SG	0	0	0	0	0	0	0	0	0	41.906	12.4742	1450	AntonioGaoMootsScience2019	Italy_LA.SG	1.20051	821676	1	Central Italy	blue	Agriculture
I6668	Turkmenistan_LBA_Parkhai	6.1622	6.1622	1	0	0	0	0	0	0	38.348	56.2454	3250	NarasimhanPattersonScience2019	Turkmenistan_LBA_Parkhai	2.46181	821527	1	Central Asia	blue	Agriculture
I1585_published	Anatolia_N_published	6.798	6.798	1	0	0	0	0	0	0	40.3	29.5667	8060	MathiesonNature2015	Anatolia_N_published	3.098	821475	1	Aegan	blue	Agriculture
UNTA85_1343	Germany_Lech_BellBeaker	0	0	0	0	0	0	0	0	0	48.3197	10.8915	4223	MittnikScience2019 (higher coverage version of E09569, first published in OlaldeNature2018)	Germany_Lech_BellBeaker	2.58748	820798	1	Central Europe	blue	Agriculture
MA1.SG	Russia_MA1_HG.SG	13.9182	159.717	23	64.2379	6	27.6883	2	0	0	52.9	103.5	24305	RaghavanNature2013	Russia_MA1_HG.SG	1.206	820035	1	East Steppe	purple	Foraging
I5279	Russia_Afanasievo	16.6435	65.3457	7	46.2773	4	16.6435	1	0	0	50.7536	85.5567	4905	NarasimhanPattersonScience2019	Russia_Afanasievo	2.715	819809	1	Steppe	gold	Pastoralism
I5277	Russia_Afanasievo	11.9288	37.4426	5	20.5947	2	0	0	0	0	50.7565	85.5609	5040	NarasimhanPattersonScience2019	Russia_Afanasievo	2.702	818967	1	Steppe	gold	Pastoralism
I2454	England_BellBeaker	0	0	0	0	0	0	0	0	0	52.3466	0.031827	4040	OlaldeNature2018	England_BellBeaker	5.168	818929	1	Britain	blue	Agriculture
I6695	Czech_CordedWare	8.7173	25.0486	4	8.7173	1	0	0	0	0	50.5481	13.7761	4575	NarasimhanPattersonScience2019	Czech_CordedWare	3.71833	818786	1	Central Europe	gold	Pastoralism
I12410	Iberia_IA	5.20459	5.20459	1	0	0	0	0	0	0	41.3616	1.6694	2550	OlaldeScience2019	Iberia_IA	4.18683	818626	1	Iberia	blue	Agriculture
I5241	Serbia_Mesolithic_IronGates_daughter_I5236	14.6491	29.4184	4	14.6491	1	14.6491	1	0	0	44.5959	22.0106	11196	MathiesonNature2018	Serbia_Mesolithic_IronGates_daughter_I5236	2.708	818133	1	Balkans	purple	Foraging
I4877	Serbia_Mesolithic_IronGates	4.2219	4.2219	1	0	0	0	0	0	0	44.5337	22.0503	8505	MathiesonNature2018	Serbia_Mesolithic_IronGates	4.63	817983	1	Balkans	purple	Foraging
I1635	Armenia_EBA	23.3542	34.008	2	34.008	2	23.3542	1	23.3542	1	40.65	45.1167	4492	LazaridisNature2016	Armenia_EBA	2.877	817935	1	Steppe	gray	Low Certainty
I4450_all	Vanuatu_150BP_all	5.52601	5.52601	1	0	0	0	0	0	0	-17.6788	168.535	215	LipsonCurrentBiology2018	Vanuatu_150BP_all	4.24579	817813	1	Vanuatu	blue	Agriculture
I1499	Hungary_MN_ALPc_Bukk	15.0257	28.7521	2	28.7521	2	28.7521	2	0	0	48.52	21.168	7060	MathiesonNature2015 (capture of same sample shotgunned in Gamba2014)	Hungary_MN_ALPc_Bukk	3.319	817728	1	Eastern Europe	blue	Agriculture
I4887	Czech_BellBeaker_brother.I4888	4.56489	8.68919	2	0	0	0	0	0	0	50.1217	14.457	4070	OlaldeNature2018	Czech_BellBeaker_brother.I4888	4.565	817605	1	Central Europe	blue	Agriculture
I1799	Pakistan_IA_Udegram	15.7223	30.1866	3	15.7223	1	15.7223	1	0	0	34.7432	72.3142	3157	NarasimhanPattersonScience2019	Pakistan_IA_Udegram	3.63863	817478	1	Central Asia	blue	Agriculture
I6759.SG	England_N.SG	4.093	4.093	1	0	0	0	0	0	0	54.0744	-2.28728	5536	OlaldeNature2018	England_N.SG	2.36616	817441	1	Britain	blue	Agriculture
I4918	Serbia_EN_Starcevo	19.0762	19.0762	1	19.0762	1	19.0762	1	0	0	44.4864	21.0761	7600	MathiesonNature2018	Serbia_EN_Starcevo	2.954	816992	1	Balkans	blue	Agriculture
I2462	England_C_EBA	4.7218	4.7218	1	0	0	0	0	0	0	51.33	1.36	3960	OlaldeNature2018	England_C_EBA	2.78	816976	1	Britain	blue	Agriculture
I4894	Czech_N	0	0	0	0	0	0	0	0	0	50.1217	14.457	6378	OlaldeNature2018	Czech_N	4.046	816890	1	Central Europe	blue	Agriculture
ORC003	Sar-Nur	0	0	0	0	0	0	0	0	0	39.6672	9.42611	3199	Marcus et al. 2018	Sar-Nur	1.88095	816740	1	Sardinia	blue	Agriculture
I1631	Armenia_C	19.0859	85.1636	8	70.2944	5	51.1198	3	0	0	39.73	45.2	6100	LazaridisNature2016	Armenia_C	3.202	816520	1	Central Asia	blue	Agriculture
SEC001	Sar-EMBA	7.1506	7.1506	1	0	0	0	0	0	0	40.7862	8.59581	4278	Marcus et al. 2018	Sar-EMBA	1.92112	816464	1	Sardinia	blue	Agriculture
CL84	Italy_North_EarlyMedieval_Langobards	4.8134	4.8134	1	0	0	0	0	0	0	45.0792	7.5783	1345	AmorimNatureCommunications2018	Italy_North_EarlyMedieval_Langobards	2.16494	816453	1	Central Europe	blue	Agriculture
I5513	England_BellBeaker	0	0	0	0	0	0	0	0	0	51.22	-1.77	4250	OlaldeNature2018	England_BellBeaker	2.463	816408	1	Britain	blue	Agriculture
I4885	Czech_BellBeaker	4.9159	4.9159	1	0	0	0	0	0	0	50.1217	14.457	4166	OlaldeNature2018	Czech_BellBeaker	3.383	816324	1	Central Europe	blue	Agriculture
I4878	Serbia_Mesolithic_IronGates	6.6244	15.4704	3	0	0	0	0	0	0	44.5337	22.0503	7803	MathiesonNature2018	Serbia_Mesolithic_IronGates	4.608	816301	1	Balkans	purple	Foraging
I1579_published	Anatolia_N_published	0	0	0	0	0	0	0	0	0	40.3	29.5667	8081	MathiesonNature2015	Anatolia_N_published	2.507	816203	1	Aegan	blue	Agriculture
SATP.SG	Georgia_Satsurblia.SG	19.7879	132.664	20	27.8758	2	19.7879	1	0	0	42.38	42.59	13255	JonesNatureCommunications2015	Georgia_Satsurblia.SG	1.191	816136	1	Steppe	purple	Foraging
R1288.SG	Italy_Medieval_EarlyModern_oCentralEuropean.SG	0	0	0	0	0	0	0	0	0	41.8965	12.4719	521	AntonioGaoMootsScience2019	Italy_Medieval_EarlyModern_oCentralEuropean.SG	1.22019	815751	1	Central Italy	blue	Agriculture
R78.SG	Italy_Imperial.SG	0	0	0	0	0	0	0	0	0	41.9207	12.4895	1850	AntonioGaoMootsScience2019	Italy_Imperial.SG	1.21858	815612	1	Central Italy	blue	Agriculture
I6591	Germany_BellBeaker	0	0	0	0	0	0	0	0	0	48.841	12.75	4200	OlaldeNature2018	Germany_BellBeaker	3.005	815600	1	Central Europe	blue	Agriculture
AY2001	Russia_Steppe_Maikop	35.3466	61.4431	4	49.2865	2	49.2865	2	35.3466	1	45.6883	43.2646	5272	WangNatureCommunications2019	Russia_Steppe_Maikop	3.21343	815593	1	Steppe	blue	Agriculture
I4875	Serbia_Mesolithic_IronGates	8.2638	12.9053	2	8.2638	1	0	0	0	0	44.5337	22.0503	8458	MathiesonNature2018	Serbia_Mesolithic_IronGates	4.858	815491	1	Balkans	purple	Foraging
I1658	Armenia_EBA	5.4753	5.4753	1	0	0	0	0	0	0	40.3907	43.8911	5170	LazaridisNature2016	Armenia_EBA	3.408	814932	1	Steppe	gray	Low Certainty
I4895	Czech_BellBeaker	6.7315	11.3639	2	0	0	0	0	0	0	50.0504	14.3667	4110	OlaldeNature2018	Czech_BellBeaker	4.411	814836	1	Central Europe	blue	Agriculture
I10110	Kazakhstan_MLBA_Fedorovo_Shoindykol	7.0801	11.1298	2	0	0	0	0	0	0	50.82	75.6	3100	NarasimhanPattersonScience2019	Kazakhstan_MLBA_Fedorovo_Shoindykol	3.75689	814690	1	Steppe	gold	Pastoralism
I1497	Hungary_LateC_Baden	0	0	0	0	0	0	0	0	0	47.167	19.833	4750	MathiesonNature2015 (capture of same sample shotgunned in Gamba2014)	Hungary_LateC_Baden	4.563	813947	1	Eastern Europe	blue	Agriculture
I3138	Scotland_N	4.5403	8.9205	2	0	0	0	0	0	0	56.4146	-5.46918	5044	OlaldeNature2018	Scotland_N	5.007	813553	1	Britain	blue	Agriculture
I7495	Uzbekistan_BA_SappaliTepe2	0	0	0	0	0	0	0	0	0	37.4167	66.8333	3827	NarasimhanPattersonScience2019	Uzbekistan_BA_SappaliTepe2	1.97785	813406	1	Central Asia	blue	Agriculture
RISE1161.SG	Poland_Koszyce_GAC.SG	34.9041	123.143	7	118.067	6	99.2964	4	67.9343	2	48.7	21.2	4757	SchroederPNAS2019	Poland_Koszyce_GAC.SG	1.22408	813323	1	Eastern Europe	blue	Agriculture
ORC007	Sar-Nur	0	0	0	0	0	0	0	0	0	39.6672	9.42611	3156	Marcus et al. 2018	Sar-Nur	1.839	813184	1	Sardinia	blue	Agriculture
I1819	Ukraine_Mesolithic	12.8437	47.7123	6	30.4599	3	12.8437	1	0	0	47.4342	35.2764	10643	MathiesonNature2018	Ukraine_Mesolithic	3.435	813114	1	Black Sea	purple	Foraging
SF9.SG	Sweden_Mesolithic.SG	4.8652	4.8652	1	0	0	0	0	0	0	57.2854	17.9728	9144	GuntherPLoSBiology2018	Sweden_Mesolithic.SG	1.2849	813050	1	Baltic Sea	purple	Foraging
I5079	Croatia_LN_Starcevo	8.3775	8.3775	1	8.3775	1	0	0	0	0	45.4885	17.6413	5485	MathiesonNature2018	Croatia_LN_Starcevo	2.758	812932	1	Balkans	blue	Agriculture
I2458	England_MBA	0	0	0	0	0	0	0	0	0	51.168	-1.77254	3340	OlaldeNature2018	England_MBA	3.26	812721	1	Britain	blue	Agriculture
I1632	Armenia_C	13.7842	42.3204	5	31.4531	3	13.7842	1	0	0	39.73	45.2	6065	LazaridisNature2016	Armenia_C	2.963	812657	1	Central Asia	blue	Agriculture
DA56.SG	Kyrgyzstan_OutTianShanSaka.SG	27.058	149.763	13	112.716	7	82.5284	4	53.4442	2	43.0686	68.2489	2048	DamgaardNature2018	Kyrgyzstan_OutTianShanSaka.SG	1.492	812570	1	Steppe	gold	Pastoralism
I1496	Hungary_MN_LBK	22.9851	22.9851	1	22.9851	1	22.9851	1	22.9851	1	47.167	19.833	7052	MathiesonNature2015 (capture of same sample shotgunned in Gamba2014)	Hungary_MN_LBK	5.246	812201	1	Eastern Europe	blue	Agriculture
I13762	Tanzania_PN_IA	4.22241	8.3916	2	0	0	0	0	0	0	-3.48	35.35	2150	PrendergastLipsonSawchukScience2019	Tanzania_PN_IA	1.81141	811595	1	East Africa	gold	Pastoralism
I3130	Scotland_LBA	0	0	0	0	0	0	0	0	0	57.72	-3.388	2854	OlaldeNature2018	Scotland_LBA	4.673	811519	1	Britain	blue	Agriculture
I7208	Czech_CordedWare	4.6918	8.84319	2	0	0	0	0	0	0	50.4103	14.0746	4330	NarasimhanPattersonScience2019	Czech_CordedWare	1.96227	811518	1	Central Europe	gold	Pastoralism
I5206	Austria_EN_LBK	0	0	0	0	0	0	0	0	0	48.5798	16.4693	6950	MathiesonNature2018	Austria_EN_LBK	3.407	811457	1	Eastern Europe	blue	Agriculture
MK5004	Russia_Caucasus_LateMaikop	11.2013	25.3494	4	11.2013	1	0	0	0	0	43.9054	43.5219	5150	WangNatureCommunications2019	Russia_Caucasus_LateMaikop	2.95992	811228	1	Steppe	blue	Agriculture
I3394	Russia_MLBA_Krasnoyarsk	6.0336	6.0336	1	0	0	0	0	0	0	55.1924	89.3053	3600	NarasimhanPattersonScience2019	Russia_MLBA_Krasnoyarsk	2.759	811090	1	Steppe	gold	Pastoralism
I6667	Turkmenistan_LBA_Parkhai_o	5.4873	9.59361	2	0	0	0	0	0	0	38.348	56.2454	3405	NarasimhanPattersonScience2019	Turkmenistan_LBA_Parkhai_o	2.49993	811059	1	Central Asia	gray	Low Certainty
I3982	Iberia_Roman	0	0	0	0	0	0	0	0	0	37.1775	-3.60917	1450	OlaldeScience2019	Iberia_Roman	1.70665	811030	1	Iberia	blue	Agriculture
I1880	Hungary_EN_Starcevo	4.2017	4.2017	1	0	0	0	0	0	0	45.993	18.5813	7600	LipsonNature2017	Hungary_EN_Starcevo	0.766	810907	1	Balkans	blue	Agriculture
I3954	Russia_Afanasievo	9.6321	59.0333	10	9.6321	1	0	0	0	0	48.8327	83.9097	4699	NarasimhanPattersonScience2019	Russia_Afanasievo	4.888	810871	1	Steppe	gold	Pastoralism
I6890	Pakistan_H_Barikot	0	0	0	0	0	0	0	0	0	34.757	72.3624	863	NarasimhanPattersonScience2019	Pakistan_H_Barikot	3.25782	810497	1	Central Asia	blue	Agriculture
I1498	Hungary_MN_ALPc	10.162	23.9428	4	10.162	1	0	0	0	0	47.5247	21.5856	7124	MathiesonNature2015 (capture of same sample shotgunned in Gamba2014)	Hungary_MN_ALPc	4.879	810430	1	Eastern Europe	blue	Agriculture
I2859	Scotland_LBA	0	0	0	0	0	0	0	0	0	57.72	-3.388	2811	OlaldeNature2018	Scotland_LBA	5.473	810185	1	Britain	blue	Agriculture
SZ9	Hungary_Langobard	0	0	0	0	0	0	0	0	0	46.2833	17.85	1442	AmorimNatureCommunications2018	Hungary_Langobard	2.6676	809957	1	Balkans	blue	Agriculture
6DT21.SG	England_Roman.SG	0	0	0	0	0	0	0	0	0	53.9583	-1.08028	1750	MartinianoNatureCommunications2016	England_Roman.SG	1.151	809862	1	Britain	blue	Agriculture
I5239	Serbia_Mesolithic_IronGates	6.03301	21.525	4	0	0	0	0	0	0	44.5959	22.0106	10333	MathiesonNature2018	Serbia_Mesolithic_IronGates	2.708	809534	1	Balkans	purple	Foraging
I5244	Serbia_Mesolithic_IronGates	19.7492	82.506	8	48.6004	3	38.4404	2	0	0	44.5959	22.0106	10785	MathiesonNature2018	Serbia_Mesolithic_IronGates	2.931	809448	1	Balkans	purple	Foraging
Sunghir1.SG	Russia_Sunghir1.SG	20.7973	107.584	16	31.6755	2	20.7973	1	20.7973	1	56.1761	40.5025	32823	SikoraScience2017	Russia_Sunghir1.SG	1.28099	809229	1	Steppe	purple	Foraging
I8919	Kenya_PastoralN	8.5445	8.5445	1	8.5445	1	0	0	0	0	-0.663	36.41	2252	PrendergastLipsonSawchukScience2019	Kenya_PastoralN	1.84046	809030	1	East Africa	gold	Pastoralism
ISC001	Sar-EMBA	14.7046	14.7046	1	14.7046	1	14.7046	1	0	0	40.6634	8.53865	4168	Marcus et al. 2018	Sar-EMBA	1.83724	808610	1	Sardinia	blue	Agriculture
I4892	Czech_EBA	5.4426	5.4426	1	0	0	0	0	0	0	50.1217	14.457	3741	OlaldeNature2018	Czech_EBA	4.673	808531	1	Central Europe	blue	Agriculture
R44.SG	Italy_Imperial.SG	0	0	0	0	0	0	0	0	0	41.7479	12.2595	1750	AntonioGaoMootsScience2019	Italy_Imperial.SG	1.15826	808517	1	Central Italy	blue	Agriculture
I1753	Chile_LosRieles_5100BP	15.1675	83.7464	13	25.3796	2	15.1675	1	0	0	-31.92	-71.5	5095	PosthNakatsukaCell2018	Chile_LosRieles_5100BP	2.27	808479	1	Andean	gray	Low Certainty
R1286.SG	Italy_Medieval_EarlyModern_oCentralEuropean.SG	21.9241	32.1408	3	21.9241	1	21.9241	1	21.9241	1	41.8965	12.4719	521	AntonioGaoMootsScience2019	Italy_Medieval_EarlyModern_oCentralEuropean.SG	1.14821	808322	1	Central Italy	blue	Agriculture
R1283.SG	Italy_Medieval_EarlyModern.SG	0	0	0	0	0	0	0	0	0	41.8965	12.4719	1091	AntonioGaoMootsScience2019	Italy_Medieval_EarlyModern.SG	1.1457	808292	1	Central Italy	blue	Agriculture
ORC009	Sar-Nur	12.5748	18.2142	2	12.5748	1	12.5748	1	0	0	39.6672	9.42611	3066	Marcus et al. 2018	Sar-Nur	1.8805	808221	1	Sardinia	blue	Agriculture
VJ1001	Russia_Steppe_Eneolithic	0	0	0	0	0	0	0	0	0	44.02	43.1555	6235	WangNatureCommunications2019	Russia_Steppe_Eneolithic	2.142	807867	1	Steppe	purple	Foraging
I8364	Iberia_N_C	5.29181	5.29181	1	0	0	0	0	0	0	37.24	-4.24	4588	OlaldeScience2019	Iberia_N_C	2.87212	807822	1	Iberia	blue	Agriculture
I3134	Scotland_N	9.7987	15.0098	2	9.7987	1	0	0	0	0	56.4146	-5.46918	5456	OlaldeNature2018	Scotland_N	4.652	807346	1	Britain	blue	Agriculture
I5076	Iberia_LN	4.1686	8.3334	2	0	0	0	0	0	0			5131	OlaldeScience2019	Iberia_LN	2.998	806951	1	Iberia	blue	Agriculture
I4264	Kazakhstan_MLBA_Aktogai	7.3933	23.5524	4	0	0	0	0	0	0	46.9659	80.0347	3560	NarasimhanPattersonScience2019	Kazakhstan_MLBA_Aktogai	4.246	806683	1	Steppe	gold	Pastoralism
AH1.SG	Iran_TepeAbdulHosein_N.SG	21.7398	65.8083	8	21.7398	1	21.7398	1	21.7398	1	34.1883	48.3689	9900	BroushakiScience2016	Iran_TepeAbdulHosein_N.SG	1.295	806625	1	Central Asia	plum	Aceramic Farmer
I12987	Pakistan_IA_Loebanr	0	0	0	0	0	0	0	0	0	34.7515	72.4019	2850	NarasimhanPattersonScience2019	Pakistan_IA_Loebanr	3.4598	806323	1	Central Asia	blue	Agriculture
R1290.SG	Italy_Medieval_EarlyModern.SG	0	0	0	0	0	0	0	0	0	41.8965	12.4719	603	AntonioGaoMootsScience2019	Italy_Medieval_EarlyModern.SG	1.1985	806306	1	Central Italy	blue	Agriculture
NV3001	Russia_Steppe_Lola	4.3444	4.3444	1	0	0	0	0	0	0	44.7349	41.9387	3971	WangNatureCommunications2019	Russia_Steppe_Lola	2.78335	806261	1	Steppe	gold	Pastoralism
I0047_published	Germany_EBA_Unetice_published	4.54681	4.54681	1	0	0	0	0	0	0	51.8958	11.0467	3951	MathiesonNature2015	Germany_EBA_Unetice_published	1.655	806227	1	Central Europe	blue	Agriculture
I4896	Czech_BellBeaker	0	0	0	0	0	0	0	0	0	50.0504	14.3667	4165	OlaldeNature2018	Czech_BellBeaker	4.539	806027	1	Central Europe	blue	Agriculture
I1960	Russia_HG_Tyumen	8.4774	8.4774	1	8.4774	1	0	0	0	0	56.0362	69.3389	8166	NarasimhanPattersonScience2019	Russia_HG_Tyumen	5.346	805830	1	Steppe	purple	Foraging
I12499	Uzbekistan_BA_Kokcha	5.5921	14.8078	3	0	0	0	0	0	0	40.54	64.99	3358	NarasimhanPattersonScience2019	Uzbekistan_BA_Kokcha	3.15509	805590	1	Steppe	blue	Agriculture
I2935	Scotland_N	9.6134	18.8133	3	9.6134	1	0	0	0	0	58.74	-2.916	5123	OlaldeNature2018	Scotland_N	5.731	805005	1	Britain	blue	Agriculture
Canes.SG	Iberia_HG.SG	8.4069	64.0258	12	8.4069	1	0	0	0	0			7115	GonzalesFortesCurrentBiology2017	Iberia_HG.SG	1.83946	804993	1	Iberia	purple	Foraging
I4265	Kazakhstan_MLBA_Aktogai	5.7412	20.3535	4	0	0	0	0	0	0	46.9659	80.0347	3534	NarasimhanPattersonScience2019	Kazakhstan_MLBA_Aktogai	3.964	804977	1	Steppe	gold	Pastoralism
I4916	Serbia_Mesolithic_IronGates	45.6959	203.396	17	163.865	9	134.511	6	92.1375	3	44.6403	22.3033	8763	MathiesonNature2018	Serbia_Mesolithic_IronGates	2.577	804977	1	Balkans	purple	Foraging
I1904	Hungary_MN_LBK	7.9893	12.1632	2	0	0	0	0	0	0	46.2049	18.7004	7028	LipsonNature2017	Hungary_MN_LBK	2.768	804922	1	Balkans	blue	Agriculture
R116.SG	Italy_Imperial_oCentralEuropean.SG	0	0	0	0	0	0	0	0	0	41.918	12.4912	1850	AntonioGaoMootsScience2019	Italy_Imperial_oCentralEuropean.SG	1.14396	804557	1	Central Italy	blue	Agriculture
I4873	Serbia_Mesolithic_IronGates	8.3382	24.252	4	8.3382	1	0	0	0	0	44.5337	22.0503	7872	MathiesonNature2018	Serbia_Mesolithic_IronGates	4.236	803852	1	Balkans	purple	Foraging
I8999	Pakistan_IA_Loebanr	16.7133	22.6879	2	16.7133	1	16.7133	1	0	0	34.7515	72.4019	2817	NarasimhanPattersonScience2019	Pakistan_IA_Loebanr	2.19213	803813	1	Central Asia	blue	Agriculture
I12981	Pakistan_IA_Loebanr	18.3554	24.9627	2	18.3554	1	18.3554	1	0	0	34.7515	72.4019	2850	NarasimhanPattersonScience2019	Pakistan_IA_Loebanr	3.24552	803520	1	Central Asia	blue	Agriculture
I4087	Turkmenistan_C_TepeAnau	5.6922	5.6922	1	0	0	0	0	0	0	37.872	58.225	5450	NarasimhanPattersonScience2019	Turkmenistan_C_TepeAnau	2.902	803294	1	Central Asia	blue	Agriculture
I2521	Bulgaria_N	68.6622	333.892	15	300.526	9	300.526	9	267.045	7	43.1609	25.8834	7505	MathiesonNature2018	Bulgaria_N	5.493	802956	1	Balkans	blue	Agriculture
R1224.SG	Italy_Medieval_EarlyModern_oCentralEuropean.SG	0	0	0	0	0	0	0	0	0	41.8965	12.4719	465	AntonioGaoMootsScience2019	Italy_Medieval_EarlyModern_oCentralEuropean.SG	1.16002	802878	1	Central Italy	blue	Agriculture
AV1	Hungary_AvarPeriod	0	0	0	0	0	0	0	0	0	46.2833	17.85	1361	AmorimNatureCommunications2018	Hungary_AvarPeriod	2.57386	802843	1	Balkans	blue	Agriculture
I6796	Kazakhstan_MLBA_Alakul_Maitan	6.3415	11.0924	2	0	0	0	0	0	0	50.09	74.44	3765	NarasimhanPattersonScience2019	Kazakhstan_MLBA_Alakul_Maitan	2.99218	802803	1	Steppe	gold	Pastoralism
DA43.SG	Mongolia_XiongNu.SG	0	0	0	0	0	0	0	0	0	42.5258	105.18	2100	DamgaardNature2018	Mongolia_XiongNu.SG	1.608	802608	1	East Steppe	gold	Pastoralism
I8922	Kenya_PastoralN_Elmenteitan	7.2449	7.2449	1	0	0	0	0	0	0	-0.464	35.971	2050	PrendergastLipsonSawchukScience2019	Kenya_PastoralN_Elmenteitan	2.79221	802575	1	East Africa	gold	Pastoralism
I2105	Ukraine_EBA_Yamnaya	7.3799	16.5599	3	0	0	0	0	0	0	48.2204	37.1461	4850	MathiesonNature2018	Ukraine_EBA_Yamnaya	5.066	802473	1	Steppe	gold	Pastoralism
I2980	Scotland_N	7.5949	12.7193	2	0	0	0	0	0	0	59.3101	-2.94071	5181	OlaldeNature2018	Scotland_N	4.715	802432	1	Britain	blue	Agriculture
I4773	Kazakhstan_MLBA_Aktogai	5.3772	14.1887	3	0	0	0	0	0	0	46.9659	80.0347	3516	NarasimhanPattersonScience2019	Kazakhstan_MLBA_Aktogai	5.029	802159	1	Steppe	gold	Pastoralism
I4876	Serbia_Mesolithic_IronGates	7.4217	7.4217	1	0	0	0	0	0	0	44.5337	22.0503	8455	MathiesonNature2018	Serbia_Mesolithic_IronGates	3.368	802136	1	Balkans	purple	Foraging
I4774	Kazakhstan_MLBA_Aktogai	8.54599	8.54599	1	8.54599	1	0	0	0	0	46.9659	80.0347	3512	NarasimhanPattersonScience2019	Kazakhstan_MLBA_Aktogai	4.541	801882	1	Steppe	gold	Pastoralism
I11735	Kazakhstan_Mereke_MBA	0	0	0	0	0	0	0	0	0	50.7702	49.34	4331	NarasimhanPattersonScience2019	Kazakhstan_Mereke_MBA	4.72492	801518	1	Steppe	gold	Pastoralism
I4874	Serbia_Mesolithic_IronGates	7.6115	20.8292	4	0	0	0	0	0	0	44.5337	22.0503	8506	MathiesonNature2018	Serbia_Mesolithic_IronGates	3.616	801500	1	Balkans	purple	Foraging
R45.SG	Italy_Imperial.SG	0	0	0	0	0	0	0	0	0	41.7479	12.2595	1750	AntonioGaoMootsScience2019	Italy_Imperial.SG	1.18507	801472	1	Central Italy	blue	Agriculture
I2978	Scotland_N	12.6024	35.4759	5	12.6024	1	12.6024	1	0	0	58.74	-2.916	5129	OlaldeNature2018	Scotland_N	4.642	801316	1	Britain	blue	Agriculture
I7043	Hungary_EBA_Protonagyrev	0	0	0	0	0	0	0	0	0	47.43	19.052	4007	OlaldeNature2018	Hungary_EBA_Protonagyrev	4.09618	801297	1	Eastern Europe	blue	Agriculture
R973.SG	Italy_Medieval_EarlyModern.SG	8.8208	8.8208	1	8.8208	1	0	0	0	0	41.9559	12.7543	300	AntonioGaoMootsScience2019	Italy_Medieval_EarlyModern.SG	1.23945	801170	1	Central Italy	blue	Agriculture
I7640	England_MBA	10.3308	14.4354	2	10.3308	1	0	0	0	0	52.1784	0.122544	3316	OlaldeNature2018	England_MBA	3.61553	801057	1	Britain	blue	Agriculture
I3395	Russia_MLBA_Krasnoyarsk	7.4947	39.2875	7	0	0	0	0	0	0	55.1924	89.3053	3600	NarasimhanPattersonScience2019	Russia_MLBA_Krasnoyarsk	3.779	801039	1	Steppe	gold	Pastoralism
I1507	Hungary_EN_HG_Koros	6.81231	20.4408	4	0	0	0	0	0	0	47.5592	20.7212	7660	MathiesonNature2015 (capture of same sample shotgunned in Gamba2014)	Hungary_EN_HG_Koros	5.103	800965	1	Eastern Europe	blue	Agriculture
I5400	Pakistan_IA_Loebanr	6.2338	10.7502	2	0	0	0	0	0	0	34.7515	72.4019	2829	NarasimhanPattersonScience2019	Pakistan_IA_Loebanr	1.969	800820	1	Central Asia	blue	Agriculture
SEC005	Sar-EMBA	14.3904	45.0068	6	25.8301	2	14.3904	1	0	0	40.7862	8.59581	4340	Marcus et al. 2018	Sar-EMBA	1.78422	800706	1	Sardinia	blue	Agriculture
I11736	Kazakhstan_Mereke_MBA	8.41	12.6202	2	8.41	1	0	0	0	0	50.7702	49.34	5068	NarasimhanPattersonScience2019	Kazakhstan_Mereke_MBA	4.85545	800284	1	Steppe	gold	Pastoralism
I3133	Scotland_N	0	0	0	0	0	0	0	0	0	56.4146	-5.46918	5455	OlaldeNature2018	Scotland_N	4.569	800141	1	Britain	blue	Agriculture
ERS1790730.SG	Lebanon_MLBA_Canaanite_MBA.SG	0	0	0	0	0	0	0	0	0	33.5606	35.3981	3650	HaberAJHG2017	Lebanon_MLBA_Canaanite_MBA.SG	1.25913	800077	1	Levante	blue	Agriculture
I0736	Anatolia_N	0	0	0	0	0	0	0	0	0	40.3037	29.6085	8300	MathiesonNature2015	Anatolia_N	2.248	799433	1	Aegan	blue	Agriculture
I7286	Czech_BellBeaker	8.3344	8.3344	1	8.3344	1	0	0	0	0	50.4103	14.0746	4250	OlaldeNature2018	Czech_BellBeaker	4.10908	799421	1	Central Europe	blue	Agriculture
I10866	Iberia_Greek2	0	0	0	0	0	0	0	0	0	42.1333	3.1083	1948	OlaldeScience2019	Iberia_Greek2	3.74295	799391	1	Iberia	blue	Agriculture
I5259_published	Vanuatu_500BP_published	5.8801	18.9026	4	0	0	0	0	0	0	-17.638	168.206	480	LipsonCurrentBiology2018	Vanuatu_500BP_published	2.638	799098	1	Vanuatu	blue	Agriculture
I2979	Scotland_N	9.5274	16.5387	2	9.5274	1	0	0	0	0	58.74	-2.916	5087	OlaldeNature2018	Scotland_N	4.568	799002	1	Britain	blue	Agriculture
I2366_published	Hungary_LateC_Baden_published	0	0	0	0	0	0	0	0	0	47.6209	19.0449	5093	LipsonNature2017	Hungary_LateC_Baden_published	1.982	798237	1	Eastern Europe	blue	Agriculture
I7720	Pakistan_H_SaiduSharif	0	0	0	0	0	0	0	0	0	34.757	72.3624	2250	NarasimhanPattersonScience2019	Pakistan_H_SaiduSharif	2.11103	797896	1	Central Asia	blue	Agriculture
I7290	Czech_BellBeaker	0	0	0	0	0	0	0	0	0	50.4103	14.0746	4200	OlaldeNature2018	Czech_BellBeaker	3.57487	796476	1	Central Europe	blue	Agriculture
I3313	Croatia_EIA	7.7812	13.0987	2	0	0	0	0	0	0	43.894	15.977	2733	MathiesonNature2018	Croatia_EIA	4.612	796183	1	Balkans	blue	Agriculture
I7278	Czech_BellBeaker	27.8379	89.5743	5	85.1424	4	85.1424	4	71.9969	3	50.19	14.158	4332	OlaldeNature2018	Czech_BellBeaker	3.56754	795922	1	Central Europe	blue	Agriculture
I2988	Scotland_N	16.2138	21.543	2	16.2138	1	16.2138	1	0	0	55.4	-5.2	5389	OlaldeNature2018	Scotland_N	4.769	795840	1	Britain	blue	Agriculture
I6554	Pakistan_IA_Loebanr_son.I6292.son.I10000	33.8487	33.8487	1	33.8487	1	33.8487	1	33.8487	1	34.7515	72.4019	2764	NarasimhanPattersonScience2019	Pakistan_IA_Loebanr_son.I6292.son.I10000	3.08054	795803	1	Central Asia	blue	Agriculture
I1502	Hungary_EBA_Mako	4.9402	4.9402	1	0	0	0	0	0	0	47.167	20.833	4035	MathiesonNature2015 (capture of same sample shotgunned in Gamba2014)	Hungary_EBA_Mako	4.682	795741	1	Eastern Europe	blue	Agriculture
6DT22.SG	England_Roman.SG	0	0	0	0	0	0	0	0	0	53.9583	-1.08028	1750	MartinianoNatureCommunications2016	England_Roman.SG	1.113	795475	1	Britain	blue	Agriculture
I2786	Hungary_EBA_BellBeaker	4.446	8.5285	2	0	0	0	0	0	0	47.3832	19.0203	4283	OlaldeNature2018	Hungary_EBA_BellBeaker	1.75296	795354	1	Eastern Europe	blue	Agriculture
ARS007.B0101	Mongolia_Khovsgol_LBA	4.3739	4.3739	1	0	0	0	0	0	0	49.6896	99.7736	3172	JeongPNAS2018	Mongolia_Khovsgol_LBA	1.62432	795186	1	East Steppe	gold	Pastoralism
I2520	Bulgaria_EBA	7.6037	11.8893	2	0	0	0	0	0	0	43.1609	25.8834	5132	MathiesonNature2018	Bulgaria_EBA	6.117	795071	1	Balkans	gray	Low Certainty
DA93.SG	Kazakhstan_Medieval_Nomad.SG	4.3041	8.4006	2	0	0	0	0	0	0	43.0686	68.2489	1127	DamgaardNature2018	Kazakhstan_Medieval_Nomad.SG	1.456	793970	1	Steppe	gold	Pastoralism
I12985	Pakistan_IA_Loebanr_mother.I10001	0	0	0	0	0	0	0	0	0	34.7515	72.4019	2850	NarasimhanPattersonScience2019	Pakistan_IA_Loebanr_mother.I10001	3.09146	793575	1	Central Asia	blue	Agriculture
I6531	Poland_ChopiceVeseleCulture	0	0	0	0	0	0	0	0	0	50.23	18.22	4113	OlaldeNature2018	Poland_ChopiceVeseleCulture	2.796	793534	1	Eastern Europe	gray	Low Certainty
POST_50	Germany_Lech_EBA	0	0	0	0	0	0	0	0	0	48.2957	10.891	4063	MittnikScience2019	Germany_Lech_EBA	1.56122	793520	1	Central Europe	blue	Agriculture
I13980	Tanzania_PN	0	0	0	0	0	0	0	0	0	-3.48	35.35	2625	PrendergastLipsonSawchukScience2019	Tanzania_PN	2.71741	793432	1	East Africa	gold	Pastoralism
IR1.SG	Hungary_Prescythian_IA.SG	0	0	0	0	0	0	0	0	0	47.82	19.95	2855	GambaNatureCommunications2014	Hungary_Prescythian_IA.SG	1.117	793281	1	Eastern Europe	blue	Agriculture
I6674	Turkmenistan_Parkhai_MBA	16.075	31.2162	3	27.095	2	16.075	1	0	0	38.348	56.2454	4139	NarasimhanPattersonScience2019	Turkmenistan_Parkhai_MBA	2.04648	793068	1	Central Asia	blue	Agriculture
I4784	Kazakhstan_MLBA2_Kyzlbulak	0	0	0	0	0	0	0	0	0	43.2465	77.8138	3516	NarasimhanPattersonScience2019	Kazakhstan_MLBA2_Kyzlbulak	4.481	792744	1	Steppe	gray	Low Certainty
I3875	France_BellBeaker	8.1544	18.9487	3	8.1544	1	0	0	0	0	44.476	6.369	3991	OlaldeNature2018	France_BellBeaker	4.052	792712	1	Central Europe	blue	Agriculture
I4787	Kazakhstan_MLBA1_Taldysay	4.0975	4.0975	1	0	0	0	0	0	0	48.2144	67.0205	3238	NarasimhanPattersonScience2019	Kazakhstan_MLBA1_Taldysay	4.599	792678	1	Steppe	gold	Pastoralism
I3390	Russia_MLBA_Krasnoyarsk	0	0	0	0	0	0	0	0	0	55.1924	89.3053	3600	NarasimhanPattersonScience2019	Russia_MLBA_Krasnoyarsk	3.367	792629	1	Steppe	gold	Pastoralism
I2659	Scotland_N	9.8531	32.6155	5	19.3815	2	0	0	0	0	56.41	-5.471	5652	OlaldeNature2018	Scotland_N	2.985	792497	1	Britain	blue	Agriculture
I1407	Armenia_C	4.2421	8.4616	2	0	0	0	0	0	0	39.73	45.2	5875	LazaridisNature2016	Armenia_C	2.164	791878	1	Central Asia	blue	Agriculture
I3136	Scotland_N	7.4488	12.2559	2	0	0	0	0	0	0	56.4146	-5.46918	5394	OlaldeNature2018	Scotland_N	4.661	791804	1	Britain	blue	Agriculture
ORC005	Sar-Nur	0	0	0	0	0	0	0	0	0	39.6672	9.42611	3143	Marcus et al. 2018	Sar-Nur	1.75672	791614	1	Sardinia	blue	Agriculture
I3135	Scotland_N	9.6508	19.746	3	9.6508	1	0	0	0	0	56.4146	-5.46918	5463	OlaldeNature2018	Scotland_N	4.588	791590	1	Britain	blue	Agriculture
I6582	Poland_BellBeaker	0	0	0	0	0	0	0	0	0	50.09	18.1	4151	OlaldeNature2018	Poland_BellBeaker	3.429	791514	1	Eastern Europe	blue	Agriculture
ORC008	Sar-Nur	0	0	0	0	0	0	0	0	0	39.6672	9.42611	3045	Marcus et al. 2018	Sar-Nur	1.75497	791057	1	Sardinia	blue	Agriculture
VDP-A-5_38.SG	Iceland_Pre_Christian.SG	0	0	0	0	0	0	0	0	0	64.9631	-19.0208	1000	EbenesersdottirScience2018	Iceland_Pre_Christian.SG	1.60052	790190	1	Islands	blue	Agriculture
NEO232.SG	UstBelaya_EBA.SG	12.3743	96.4663	15	12.3743	1	12.3743	1	0	0	53	103.7	4803	SikoraNature2019	UstBelaya_EBA.SG	1.09902	789945	1	East Steppe	purple	Foraging
3DT26.SG	England_Roman_MiddleEast.SG	8.5076	19.5773	3	8.5076	1	0	0	0	0	53.9583	-1.08028	1750	MartinianoNatureCommunications2016	England_Roman_MiddleEast.SG	1.112	789900	1	Britain	blue	Agriculture
I7207	Czech_CordedWare	5.43929	5.43929	1	0	0	0	0	0	0	50.4103	14.0746	4400	NarasimhanPattersonScience2019	Czech_CordedWare	1.86315	789641	1	Central Europe	gold	Pastoralism
I4917	Serbia_Mesolithic_IronGates	4.5622	4.5622	1	0	0	0	0	0	0	44.6403	22.3033	8058	MathiesonNature2018	Serbia_Mesolithic_IronGates	2.696	789618	1	Balkans	purple	Foraging
I7554	Scotland_N	7.0355	17.8975	3	0	0	0	0	0	0	55.986	-3.249	5185	OlaldeNature2018	Scotland_N	3.41009	789511	1	Britain	blue	Agriculture
I3396	Russia_MLBA_Krasnoyarsk	12.3268	25.8576	4	12.3268	1	12.3268	1	0	0	55.1924	89.3053	3600	NarasimhanPattersonScience2019	Russia_MLBA_Krasnoyarsk	3.483	789432	1	Steppe	gold	Pastoralism
I7574	England_MBA	0	0	0	0	0	0	0	0	0	52.1784	0.122544	3400	OlaldeNature2018	England_MBA	4.20899	789405	1	Britain	blue	Agriculture
R106.SG	Italy_LA_oCentralEuropean.SG	0	0	0	0	0	0	0	0	0	41.8948	12.4763	1450	AntonioGaoMootsScience2019	Italy_LA_oCentralEuropean.SG	1.15325	789327	1	Central Italy	blue	Agriculture
I1752	Chile_Conchali_700BP	66.4994	215.676	13	183.114	8	174.306	7	94.9061	2	-33.3667	-70.6667	595	PosthNakatsukaCell2018	Chile_Conchali_700BP	2.271	789137	1	Andean	gray	Low Certainty
I6579	Poland_EBA	0	0	0	0	0	0	0	0	0	51.04	17.07	4142	OlaldeNature2018	Poland_EBA	3.103	788610	1	Eastern Europe	gray	Low Certainty
DA118.SG	Kyrgyzstan_Medieval_Nomad.SG	7.0182	19.8114	4	0	0	0	0	0	0	42.0744	76.9667	860	DamgaardNature2018	Kyrgyzstan_Medieval_Nomad.SG	1.487	788540	1	Steppe	gold	Pastoralism
R126.SG	Italy_Imperial.SG	0	0	0	0	0	0	0	0	0	41.685	13.1499	1663	AntonioGaoMootsScience2019	Italy_Imperial.SG	1.13864	788451	1	Central Italy	blue	Agriculture
I2981	Scotland_C_EBA	22.1666	136.64	14	88.6206	6	79.3186	5	22.1666	1	59.281	-2.425	3703	OlaldeNature2018	Scotland_C_EBA	4.644	788384	1	Britain	blue	Agriculture
I4267	Kazakhstan_LBA_Zevakinskiy	0	0	0	0	0	0	0	0	0	50.2249	81.8368	3053	NarasimhanPattersonScience2019	Kazakhstan_LBA_Zevakinskiy	3.761	788293	1	Steppe	gold	Pastoralism
scy303.SG	Moldova_Scythian_o2.SG	0	0	0	0	0	0	0	0	0	46.6684	29.8001	2242	KrzewinskaScienceAdvances2018	Moldova_Scythian_o2.SG	1.14344	788148	1	Black Sea	gold	Pastoralism
I0012	Sweden_HG_Motala	0	0	0	0	0	0	0	0	0	58.535	15.046	7595	MathiesonNature2015 (1240k of same same sample with 390k in HaakLazaridis2015)	Sweden_HG_Motala	1.756	787312	1	Baltic Sea	purple	Foraging
19651.SG	Canada_BigBar_5700BP.SG	17.6216	155.663	21	77.8365	7	17.6216	1	0	0	51.3	-121.77	7619	MorenoMayarScience2018	Canada_BigBar_5700BP.SG	1.13598	786648	1	Pacific NW	purple	Foraging
I2932	Scotland_N	18.6218	38.736	4	29.3095	2	18.6218	1	0	0	58.74	-2.916	4409	OlaldeNature2018	Scotland_N	5.999	786582	1	Britain	blue	Agriculture
CL93	Italy_North_EarlyMedieval_Langobards	6.246	6.246	1	0	0	0	0	0	0	45.0792	7.5783	1345	AmorimNatureCommunications2018	Italy_North_EarlyMedieval_Langobards	1.97176	786389	1	Central Europe	blue	Agriculture
I3433	Croatia_N_Cardial	4.2973	12.5289	3	0	0	0	0	0	0	43.589	16.648	7814	MathiesonNature2018	Croatia_N_Cardial	4.146	786244	1	Balkans	blue	Agriculture
I6896	Pakistan_H_SaiduSharif	0	0	0	0	0	0	0	0	0	34.757	72.3624	2216	NarasimhanPattersonScience2019	Pakistan_H_SaiduSharif	1.77779	785951	1	Central Asia	blue	Agriculture
I4632	Latvia_HG	43.9933	138.055	12	108.618	6	82.4815	3	64.5152	2	56.2833	25.1333	8308	MathiesonNature2018	Latvia_HG	3.513	785920	1	Baltic Sea	purple	Foraging
I2691	Scotland_N	4.5272	4.5272	1	0	0	0	0	0	0	56.41	-5.471	5620	OlaldeNature2018	Scotland_N	3.456	785482	1	Britain	blue	Agriculture
I7282	Czech_BellBeaker	0	0	0	0	0	0	0	0	0	50.4103	14.0746	4200	OlaldeNature2018	Czech_BellBeaker	3.17313	785327	1	Central Europe	blue	Agriculture
I4595	Latvia_HG	15.9575	38.1812	5	15.9575	1	15.9575	1	0	0	56.2833	25.1333	7637	MathiesonNature2018	Latvia_HG	4.22	784978	1	Baltic Sea	purple	Foraging
I4305	France_MN	5.146	5.146	1	0	0	0	0	0	0	43.457	5.863	6672	OlaldeNature2018	France_MN	2.465	784897	1	Iberia	blue	Agriculture
I4089	Romania_C	0	0	0	0	0	0	0	0	0	47.7467	22.395	5653	MathiesonNature2018	Romania_C	3.077	784776	1	Eastern Europe	blue	Agriculture
I2977	Scotland_N	0	0	0	0	0	0	0	0	0	58.74	-2.916	4836	OlaldeNature2018	Scotland_N	4.535	784516	1	Britain	blue	Agriculture
I7718	Pakistan_H_SaiduSharif	4.7707	4.7707	1	0	0	0	0	0	0	34.757	72.3624	2250	NarasimhanPattersonScience2019	Pakistan_H_SaiduSharif	2.07367	784177	1	Central Asia	blue	Agriculture
I7042	Hungary_MN	8.6707	13.823	2	8.6707	1	0	0	0	0	47.43	19.052	6089	OlaldeNature2018	Hungary_MN	4.31057	783888	1	Eastern Europe	blue	Agriculture
I1955	Iran_Historic_GanjDareh	6.5579	6.5579	1	0	0	0	0	0	0	34.45	48.116	493	LazaridisNature2016	Iran_Historic_GanjDareh	4.231	783840	1	Central Asia	blue	Agriculture
I7044	Hungary_EBA_BellBeaker	5.8984	15.6085	3	0	0	0	0	0	0	47.43	19.052	4300	OlaldeNature2018	Hungary_EBA_BellBeaker	3.8074	783765	1	Eastern Europe	blue	Agriculture
I11520	Uzbekistan_BA_Bustan_o2	0	0	0	0	0	0	0	0	0	37.6667	67	3511	NarasimhanPattersonScience2019	Uzbekistan_BA_Bustan_o2	3.64891	783715	1	Central Asia	gray	Low Certainty
R1549.SG	Italy_Imperial.SG	0	0	0	0	0	0	0	0	0	42.0659	12.5866	1814	AntonioGaoMootsScience2019	Italy_Imperial.SG	1.09511	783665	1	Central Italy	blue	Agriculture
RISE680.SG	Russia_BA_Okunevo.SG	8.6753	41.4432	7	8.6753	1	0	0	0	0	53.7086	90.3598	4300	DamgaardScience2018	Russia_BA_Okunevo.SG	1.5	783545	1	Steppe	gold	Pastoralism
vik_KAL006.SG	Sweden_Viking.SG	4.8146	9.1532	2	0	0	0	0	0	0	59.6173	17.7236	900	KrzewinskaCurrentBiology2018	Sweden_Viking.SG	1.19264	783367	1	Baltic Sea	blue	Agriculture
I6777	England_BellBeaker	5.27489	5.27489	1	0	0	0	0	0	0			4150	OlaldeNature2018	England_BellBeaker	3.48544	783327	1	Britain	blue	Agriculture
R1285.SG	Italy_Medieval_EarlyModern.SG	0	0	0	0	0	0	0	0	0	41.8965	12.4719	946	AntonioGaoMootsScience2019	Italy_Medieval_EarlyModern.SG	1.08477	783275	1	Central Italy	blue	Agriculture
I4910	Tajikistan_C_Sarazm	0	0	0	0	0	0	0	0	0	39.5072	67.4608	5529	NarasimhanPattersonScience2019	Tajikistan_C_Sarazm	2.026	783119	1	Central Asia	blue	Agriculture
I12979	Pakistan_IA_Loebanr	0	0	0	0	0	0	0	0	0	34.7515	72.4019	2850	NarasimhanPattersonScience2019	Pakistan_IA_Loebanr	2.45552	782741	1	Central Asia	blue	Agriculture
I2477	Italy_North_BellBeaker	8.0807	19.9907	3	8.0807	1	0	0	0	0	44.78	10.29	4015	OlaldeNature2018	Italy_North_BellBeaker	2.309	782739	1	Central Europe	blue	Agriculture
I4635	Turkmenistan_C_Parkhai	8.85739	40.932	6	17.4052	2	0	0	0	0	38.348	56.2454	5450	NarasimhanPattersonScience2019	Turkmenistan_C_Parkhai	3.813	782514	1	Central Asia	blue	Agriculture
R1220.SG	Italy_Medieval_EarlyModern_oCentralEuropean.SG	0	0	0	0	0	0	0	0	0	41.8965	12.4719	465	AntonioGaoMootsScience2019	Italy_Medieval_EarlyModern_oCentralEuropean.SG	1.08784	781723	1	Central Italy	blue	Agriculture
I2551	Peru_Laramate_900BP	36.7484	145.274	11	110.362	5	110.362	5	80.7306	3	-14.2622	-74.8592	825	PosthNakatsukaCell2018	Peru_Laramate_900BP	3.093	781443	1	Andean	blue	Agriculture
I4634	Turkmenistan_C_Parkhai	24.7503	157.62	13	126.164	8	95.3052	5	67.1156	3	38.348	56.2454	5044	NarasimhanPattersonScience2019	Turkmenistan_C_Parkhai	3.801	781276	1	Central Asia	blue	Agriculture
I12983_published	Pakistan_IA_Loebanr_published	0	0	0	0	0	0	0	0	0	34.7515	72.4019	2850	NarasimhanPattersonScience2019	Pakistan_IA_Loebanr_published	2.50376	780943	1	Central Asia	blue	Agriculture
I1098	Anatolia_N	0	0	0	0	0	0	0	0	0	40.3037	29.6085	8288	MathiesonNature2015	Anatolia_N	2.994	780873	1	Aegan	blue	Agriculture
I4074	Netherlands_BellBeaker	4.1204	4.1204	1	0	0	0	0	0	0	52.7336	5.09618	4046	OlaldeNature2018	Netherlands_BellBeaker	2.765	780740	1	Central Europe	blue	Agriculture
R435.SG	Italy_IA_Republic.SG	0	0	0	0	0	0	0	0	0	41.7952	12.779	2350	AntonioGaoMootsScience2019	Italy_IA_Republic.SG	1.08124	780684	1	Central Italy	blue	Agriculture
I7280	Czech_CordedWare	5.67729	9.99669	2	0	0	0	0	0	0	50.19	14.158	4200	OlaldeNature2018	Czech_CordedWare	3.36276	780479	1	Central Europe	gold	Pastoralism
I4424	Vanuatu_150BP	9.1041	24.5064	3	17.2054	2	0	0	0	0	-17.7655	168.29	140	LipsonCurrentBiology2018	Vanuatu_150BP	3.416	780469	1	Vanuatu	blue	Agriculture
I1549	Germany_BellBeaker	5.7412	5.7412	1	0	0	0	0	0	0	51.82	10.91	4225	MathiesonNature2015	Germany_BellBeaker	2.357	780302	1	Central Europe	blue	Agriculture
I7627	England_MBA	8.6839	13.8623	2	8.6839	1	0	0	0	0	52.1224	-0.511365	3400	OlaldeNature2018	England_MBA	4.19971	780131	1	Britain	blue	Agriculture
I11527	Kyrgyzstan_BA_Aygirdjal	0	0	0	0	0	0	0	0	0	41.4315	75.8855	3971	NarasimhanPattersonScience2019	Kyrgyzstan_BA_Aygirdjal	4.06715	779712	1	Steppe	gold	Pastoralism
kzb006.SG	Russia_Srubnaya_Alakul.SG	5.795	10.6249	2	0	0	0	0	0	0	53.9303	55.7431	3649	KrzewinskaScienceAdvances2018	Russia_Srubnaya_Alakul.SG	1.13296	779532	1	Steppe	gold	Pastoralism
I1300	Iberia_C	4.8213	4.8213	1	0	0	0	0	0	0	42.3333	-3.5	4573	MathiesonNature2015	Iberia_C	2.792	779093	1	Iberia	blue	Agriculture
I7249	Czech_BellBeaker	19.9341	19.9341	1	19.9341	1	19.9341	1	0	0	50.19	14.158	4007	OlaldeNature2018	Czech_BellBeaker	4.04776	779011	1	Central Europe	blue	Agriculture
I12988	Pakistan_IA_Loebanr	0	0	0	0	0	0	0	0	0	34.7515	72.4019	2850	NarasimhanPattersonScience2019	Pakistan_IA_Loebanr	2.26435	778923	1	Central Asia	blue	Agriculture
I4262	Kazakhstan_MLBA_Karagash	6.23679	16.0625	3	0	0	0	0	0	0	48.7818	76.453	3738	NarasimhanPattersonScience2019	Kazakhstan_MLBA_Karagash	3.111	778899	1	Steppe	gold	Pastoralism
I4295	Kazakhstan_LBA_Zevakinskiy	0	0	0	0	0	0	0	0	0	50.2249	81.8368	3084	NarasimhanPattersonScience2019	Kazakhstan_LBA_Zevakinskiy	3.36	778826	1	Steppe	gold	Pastoralism
R1543.SG	Italy_Imperial.SG	0	0	0	0	0	0	0	0	0	42.1962	12.3253	1750	AntonioGaoMootsScience2019	Italy_Imperial.SG	1.08372	778811	1	Central Italy	blue	Agriculture
I5604	Uzbekistan_BA_Bustan	0	0	0	0	0	0	0	0	0	37.6667	67	3739	NarasimhanPattersonScience2019	Uzbekistan_BA_Bustan	1.582	777954	1	Central Asia	blue	Agriculture
CL57	Italy_North_EarlyMedieval_Langobards	0	0	0	0	0	0	0	0	0	45.0792	7.5783	1345	AmorimNatureCommunications2018	Italy_North_EarlyMedieval_Langobards	1.445	777936	1	Central Europe	blue	Agriculture
I4950	England_BellBeaker	7.2713	12.6972	2	0	0	0	0	0	0			4250	OlaldeNature2018	England_BellBeaker	1.448	777787	1	Britain	blue	Agriculture
I3392	Russia_MLBA_Krasnoyarsk	19.7936	57.0078	5	46.5239	3	37.7291	2	0	0	55.1924	89.3053	3600	NarasimhanPattersonScience2019	Russia_MLBA_Krasnoyarsk	2.188	777732	1	Steppe	gold	Pastoralism
kol6-ALL_DATA.SG	Czech_Megalithic.SG	8.5872	14.066	2	8.5872	1	0	0	0	0	50.0289	15.2012	6775	SanchezQuintoPNAS2019	Czech_Megalithic.SG	1.43748	777676	1	Eastern Europe	blue	Agriculture
I4901	Uzbekistan_BA_Dzharkutan2	0	0	0	0	0	0	0	0	0	37.75	67	3900	NarasimhanPattersonScience2019	Uzbekistan_BA_Dzharkutan2	3.547	777383	1	Central Asia	blue	Agriculture
I4550	Latvia_HG	9.8007	54.7209	9	17.9144	2	0	0	0	0	56.2833	25.1333	8489	MathiesonNature2018	Latvia_HG	4.42	777349	1	Baltic Sea	purple	Foraging
I5525	Germany_BellBeaker	6.2019	6.2019	1	0	0	0	0	0	0	48.663	12.707	4250	OlaldeNature2018	Germany_BellBeaker	1.691	777278	1	Central Europe	blue	Agriculture
R40.SG	Italy_Imperial.SG	0	0	0	0	0	0	0	0	0	41.7479	12.2595	1750	AntonioGaoMootsScience2019	Italy_Imperial.SG	1.11816	777253	1	Central Italy	blue	Agriculture
BOO004.A0101	Russia_Bolshoy	32.0123	153.249	15	94.0913	5	74.9167	3	58.1413	2	69.0833	36.3667	3475	LamnidisNatureCommunications2018	Russia_Bolshoy	2.73069	777001	1	Islands	blue	Agriculture
I6194	Pakistan_IA_Udegram	16.3694	16.3694	1	16.3694	1	16.3694	1	0	0	34.7432	72.3142	2950	NarasimhanPattersonScience2019	Pakistan_IA_Udegram	2.16369	776502	1	Central Asia	blue	Agriculture
I1131	Serbia_EN	39.8084	286.166	19	243.031	12	224.38	10	145.012	5	44.9	19.75	6483	MathiesonNature2018	Serbia_EN	2.922	776289	1	Balkans	blue	Agriculture
I7578	England_MBA	4.10759	4.10759	1	0	0	0	0	0	0	52.1224	-0.511365	3400	OlaldeNature2018	England_MBA	3.87843	775926	1	Britain	blue	Agriculture
SA6004	Russia_Steppe_Maikop	0	0	0	0	0	0	0	0	0	45.7257	43.9869	5171	WangNatureCommunications2019	Russia_Steppe_Maikop	2.52369	775252	1	Steppe	blue	Agriculture
I3447	Kazakhstan_Dali_EBA	23.3903	92.2245	11	42.3766	2	42.3766	2	23.3903	1	45.1324	79.3644	4623	NarasimhanPattersonScience2019	Kazakhstan_Dali_EBA	3.728	775219	1	Steppe	gray	Low Certainty
SZ32	Hungary_Langobard	0	0	0	0	0	0	0	0	0	46.2833	17.85	1442	AmorimNatureCommunications2018	Hungary_Langobard	2.45758	775053	1	Balkans	blue	Agriculture
6DT18.SG	England_Roman.SG	0	0	0	0	0	0	0	0	0	53.9583	-1.08028	1750	MartinianoNatureCommunications2016	England_Roman.SG	1.059	774489	1	Britain	blue	Agriculture
DA35.SG	Armenia_LchashenMetsamor.SG	0	0	0	0	0	0	0	0	0	40.5203	44.9308	3227	DamgaardNature2018	Armenia_LchashenMetsamor.SG	1.583	774401	1	Steppe	gray	Low Certainty
I3391	Russia_MLBA_Krasnoyarsk	4.9987	4.9987	1	0	0	0	0	0	0	55.1924	89.3053	3600	NarasimhanPattersonScience2019	Russia_MLBA_Krasnoyarsk	1.932	774254	1	Steppe	gold	Pastoralism
ISB001	Sar-EMBA	0	0	0	0	0	0	0	0	0	39.87	9.2356	3736	Marcus et al. 2018	Sar-EMBA	2.5121	774215	1	Sardinia	blue	Agriculture
I4071	Netherlands_BA	0	0	0	0	0	0	0	0	0	52.7336	5.09618	3724	OlaldeNature2018	Netherlands_BA	3.909	774001	1	Central Europe	blue	Agriculture
I4776	Kazakhstan_MLBA_Kairan	4.5472	4.5472	1	0	0	0	0	0	0	48.7418	76.9957	3663	NarasimhanPattersonScience2019	Kazakhstan_MLBA_Kairan	4.234	773829	1	Steppe	gold	Pastoralism
poz81	Poland_CWC	12.0424	30.8277	4	22.0832	2	12.0424	1	0	0	52.3	17.55	4705	MalmstromProcBiolSci2019	Poland_CWC	1.14765	773809	1	Eastern Europe	gold	Pastoralism
I7272	Czech_Eneolithic	0	0	0	0	0	0	0	0	0	50.19	14.158	5454	OlaldeNature2018	Czech_Eneolithic	3.64695	773560	1	Central Europe	blue	Agriculture
I3132	Scotland_C_EBA	14.3365	34.2951	4	23.7304	2	14.3365	1	0	0	57.721	-3.3881	3954	OlaldeNature2018	Scotland_C_EBA	3.869	773258	1	Britain	blue	Agriculture
ZHAG_BON004.A0101_Luk10	Anatolia_N	19.8112	84.9814	10	47.0302	3	38.8514	2	0	0	37.75	32.8667	9900	FeldmanNatureCommunications2019	Anatolia_N	1.2437	772944	1	Aegan	plum	Aceramic Farmer
I12486	Turkmenistan_C_Geoksyur	0	0	0	0	0	0	0	0	0	37.1907	61.0343	5100	NarasimhanPattersonScience2019	Turkmenistan_C_Geoksyur	3.1138	772457	1	Central Asia	blue	Agriculture
AV2	Hungary_Avar_daughter.or.mother.AV1	0	0	0	0	0	0	0	0	0	46.2833	17.85	1356	AmorimNatureCommunications2018	Hungary_Avar_daughter.or.mother.AV1	2.49198	772227	1	Balkans	blue	Agriculture
I3949	Russia_Afanasievo_son.I3388_son.I3950_brother.I6714	11.4507	34.0759	5	11.4507	1	0	0	0	0	48.8327	83.9097	4618	NarasimhanPattersonScience2019	Russia_Afanasievo_son.I3388_son.I3950_brother.I6714	3.928	771654	1	Steppe	gold	Pastoralism
I2461	England_C_EBA	0	0	0	0	0	0	0	0	0	51.13	-1.69	4270	OlaldeNature2018	England_C_EBA	2.556	771469	1	Britain	blue	Agriculture
I4782	Kazakhstan_MLBA_KazakhMys	6.3812	6.3812	1	0	0	0	0	0	0	46.9479	79.9881	3629	NarasimhanPattersonScience2019	Kazakhstan_MLBA_KazakhMys	4.271	771240	1	Steppe	gold	Pastoralism
CL47	Italy_North_EarlyMedieval_Langobards	4.6023	4.6023	1	0	0	0	0	0	0	45.0792	7.5783	1345	AmorimNatureCommunications2018	Italy_North_EarlyMedieval_Langobards	1.93587	771029	1	Central Europe	blue	Agriculture
I7580	England_MBA	5.1163	5.1163	1	0	0	0	0	0	0	52.1224	-0.511365	3400	OlaldeNature2018	England_MBA	3.99379	770757	1	Britain	blue	Agriculture
DA179.SG	Kazakhstan_Kipchak1.SG	0	0	0	0	0	0	0	0	0	49.0436	73.6211	850	DamgaardNature2018	Kazakhstan_Kipchak1.SG	1.523	770699	1	Steppe	gold	Pastoralism
I2650	Scotland_N	7.6452	7.6452	1	0	0	0	0	0	0	59.35	-2.873	5380	OlaldeNature2018	Scotland_N	1.958	770497	1	Britain	blue	Agriculture
I4075	Netherlands_BellBeaker	4.6515	4.6515	1	0	0	0	0	0	0	52.7336	5.09618	3979	OlaldeNature2018	Netherlands_BellBeaker	4.036	770037	1	Central Europe	blue	Agriculture
I3948	Croatia_N_Cardial	31.0222	124.027	10	90.1147	5	58.6339	2	58.6339	2	43.589	16.648	7860	MathiesonNature2018	Croatia_N_Cardial	3.643	769991	1	Balkans	blue	Agriculture
I7568	England_MBA	4.9834	4.9834	1	0	0	0	0	0	0	52.3466	0.031827	3400	OlaldeNature2018	England_MBA	3.79525	769990	1	Britain	blue	Agriculture
I1505	Hungary_MN_ALPc	7.479	7.479	1	0	0	0	0	0	0	47.8465	21.1494	7061	MathiesonNature2015 (capture of same sample shotgunned in Gamba2014)	Hungary_MN_ALPc	3.494	769987	1	Eastern Europe	blue	Agriculture
I8920_published	Kenya_PastoralN_published	0	0	0	0	0	0	0	0	0	-0.663	36.41	2340	PrendergastLipsonSawchukScience2019	Kenya_PastoralN_published	1.67953	769837	1	East Africa	gold	Pastoralism
AITI_2	Germany_Lech_EBA	0	0	0	0	0	0	0	0	0	48.2228	10.845	3741	MittnikScience2019	Germany_Lech_EBA	2.64126	769657	1	Central Europe	blue	Agriculture
ORC001	Sar-Nur	5.0707	9.3501	2	0	0	0	0	0	0	39.6672	9.42611	3153	Marcus et al. 2018	Sar-Nur	1.59606	769529	1	Sardinia	blue	Agriculture
ERS1790733.SG	Lebanon_MLBA_Canaanite_MBA.SG	0	0	0	0	0	0	0	0	0	33.5606	35.3981	3770	HaberAJHG2017	Lebanon_MLBA_Canaanite_MBA.SG	1.14229	769321	1	Levante	blue	Agriculture
I6669	Turkmenistan_C_Parkhai	10.0741	14.397	2	10.0741	1	0	0	0	0	38.348	56.2454	4946	NarasimhanPattersonScience2019	Turkmenistan_C_Parkhai	2.1653	769168	1	Central Asia	blue	Agriculture
bal004.SG	Sweden_Megalithic.SG	11.0108	18.4533	2	11.0108	1	0	0	0	0	57.3385	18.2563	5190	SanchezQuintoPNAS2019	Sweden_Megalithic.SG	1.10339	769163	1	Baltic Sea	blue	Agriculture
I3767	Kazakhstan_MLBA1_AkMoustafa	16.4533	27.4415	3	16.4533	1	16.4533	1	0	0	47.778	72.0097	3717	NarasimhanPattersonScience2019	Kazakhstan_MLBA1_AkMoustafa	1.877	769075	1	Steppe	gold	Pastoralism
NO3423.SG	England_Saxon.SG	0	0	0	0	0	0	0	0	0	53.633	-1.175	1170	MartinianoNatureCommunications2016	England_Saxon.SG	1.047	768658	1	Britain	blue	Agriculture
I3950	Russia_Afanasievo	7.9829	31.749	5	0	0	0	0	0	0	48.8327	83.9097	4707	NarasimhanPattersonScience2019	Russia_Afanasievo	3.759	768534	1	Steppe	gold	Pastoralism
I12982	Pakistan_IA_Loebanr	43.689	84.1449	3	84.1449	3	84.1449	3	66.5567	2	34.7515	72.4019	2850	NarasimhanPattersonScience2019	Pakistan_IA_Loebanr	2.26158	768526	1	Central Asia	blue	Agriculture
I7626	England_MBA	0	0	0	0	0	0	0	0	0	52.1224	-0.511365	3400	OlaldeNature2018	England_MBA	3.09402	768487	1	Britain	blue	Agriculture
SEC006	Sar-EMBA	29.8071	68.0482	6	40.3453	2	29.8071	1	29.8071	1	40.7862	8.59581	4331	Marcus et al. 2018	Sar-EMBA	1.5777	768472	1	Sardinia	blue	Agriculture
SUC008	Sar-MN	8.1303	13.2014	2	8.1303	1	0	0	0	0	40.8103	8.44418	5813	Marcus et al. 2018	Sar-MN	1.62702	768223	1	Sardinia	blue	Agriculture
I2651	Scotland_N	0	0	0	0	0	0	0	0	0	59.35	-2.873	5160	OlaldeNature2018	Scotland_N	1.585	768079	1	Britain	blue	Agriculture
I7289	Czech_BellBeaker_sibling.I7214	0	0	0	0	0	0	0	0	0	50.4103	14.0746	4287	OlaldeNature2018	Czech_BellBeaker_sibling.I7214	3.20281	767739	1	Central Europe	blue	Agriculture
I11737	Kazakhstan_Mereke_MBA	0	0	0	0	0	0	0	0	0	50.7702	49.34	4064	NarasimhanPattersonScience2019	Kazakhstan_Mereke_MBA	4.0108	767737	1	Steppe	gold	Pastoralism
KBD002	Russia_North_Caucasus_MBA_rel.KBD001	0	0	0	0	0	0	0	0	0	43.8263	42.7162	4057	WangNatureCommunications2019	Russia_North_Caucasus_MBA_rel.KBD001	2.68906	767709	1	Steppe	gold	Pastoralism
I7198	Czech_EBA	0	0	0	0	0	0	0	0	0	50.0504	14.3667	4034	OlaldeNature2018	Czech_EBA	3.78456	767682	1	Central Europe	blue	Agriculture
I5427	Greece_N	6.5348	11.028	2	0	0	0	0	0	0	36.6383	22.3825	7892	MathiesonNature2018	Greece_N	1.736	767650	1	Aegan	blue	Agriculture
I2364	Hungary_EBA_BellBeaker	0	0	0	0	0	0	0	0	0	47.5992	19.0546	4215	OlaldeNature2018	Hungary_EBA_BellBeaker	1.794	767419	1	Eastern Europe	blue	Agriculture
I3947	Croatia_N_Cardial	6.75141	12.1841	2	0	0	0	0	0	0	43.589	16.648	7836	MathiesonNature2018	Croatia_N_Cardial	3.467	767253	1	Balkans	blue	Agriculture
I2533	Romania_EN	4.80359	13.05	3	0	0	0	0	0	0	44.2667	23.9	7378	MathiesonNature2018	Romania_EN	4.171	766906	1	Balkans	blue	Agriculture
I10000	Pakistan_IA_Loebanr	12.5595	17.7377	2	12.5595	1	12.5595	1	0	0	34.7515	72.4019	2850	NarasimhanPattersonScience2019	Pakistan_IA_Loebanr	1.68101	766731	1	Central Asia	blue	Agriculture
R117.SG	Italy_LA.SG	0	0	0	0	0	0	0	0	0	41.7552	12.2949	1450	AntonioGaoMootsScience2019	Italy_LA.SG	1.04067	766088	1	Central Italy	blue	Agriculture
I7579	England_MBA_sister.I1780	0	0	0	0	0	0	0	0	0	52.1224	-0.511365	3400	OlaldeNature2018	England_MBA_sister.I1780	3.34143	766013	1	Britain	blue	Agriculture
I4630	Latvia_HG	0	0	0	0	0	0	0	0	0	56.2833	25.1333	9222	MathiesonNature2018	Latvia_HG	2.426	765342	1	Baltic Sea	purple	Foraging
I7276	Czech_BellBeaker	7.7847	14.7239	2	0	0	0	0	0	0	50.19	14.158	4200	OlaldeNature2018	Czech_BellBeaker	3.28843	765003	1	Central Europe	blue	Agriculture
I4189	Hungary_C_Balaton_Lasinja	0	0	0	0	0	0	0	0	0	46.2045	18.7299	6050	LipsonNature2017	Hungary_C_Balaton_Lasinja	1.806	764910	1	Balkans	blue	Agriculture
I6900	Pakistan_IA_Udegram	0	0	0	0	0	0	0	0	0	34.7432	72.3142	3213	NarasimhanPattersonScience2019	Pakistan_IA_Udegram	2.11586	764737	1	Central Asia	blue	Agriculture
I1734	Ukraine_N	7.7062	15.2757	2	0	0	0	0	0	0	47.4342	35.2764	9202	MathiesonNature2018	Ukraine_N	4.048	764467	1	Black Sea	purple	Foraging
I4419	Vanuatu_150BP	7.9874	7.9874	1	0	0	0	0	0	0	-17.8018	168.523	140	LipsonCurrentBiology2018	Vanuatu_150BP	3.842	763556	1	Vanuatu	blue	Agriculture
I0563	Kazakhstan_IA_Berel_Pazyryk	0	0	0	0	0	0	0	0	0	49.3356	86.3504	2300	UnterlanderNatureCommunications2017	Kazakhstan_IA_Berel_Pazyryk	1.346	763331	1	Steppe	gold	Pastoralism
I1877_all	Hungary_EN_Starcevo_all	4.17401	4.17401	1	0	0	0	0	0	0	46.2086	18.7	7580	LipsonNature2017	Hungary_EN_Starcevo_all	1.547	763053	1	Balkans	blue	Agriculture
I11732	Kazakhstan_Kumsay_EBA	24.9259	65.8928	7	50.8408	4	24.9259	1	24.9259	1	49.49	58.51	4945	NarasimhanPattersonScience2019	Kazakhstan_Kumsay_EBA	2.79712	762379	1	Steppe	gold	Pastoralism
CL38	Italy_North_EarlyMedieval_Langobards	0	0	0	0	0	0	0	0	0	45.0792	7.5783	1345	AmorimNatureCommunications2018	Italy_North_EarlyMedieval_Langobards	2.09341	762112	1	Central Europe	blue	Agriculture
SUC005	Sar-EMBA	0	0	0	0	0	0	0	0	0	40.8103	8.44418	4161	Marcus et al. 2018	Sar-EMBA	1.60838	761939	1	Sardinia	blue	Agriculture
I2635	Scotland_N	19.4211	24.1231	2	19.4211	1	19.4211	1	0	0	58.53	-3.603	5471	OlaldeNature2018	Scotland_N	3.22	761604	1	Britain	blue	Agriculture
I4073	Netherlands_BellBeaker	8.2222	8.2222	1	8.2222	1	0	0	0	0	52.7336	5.09618	4000	OlaldeNature2018	Netherlands_BellBeaker	3.138	761432	1	Central Europe	blue	Agriculture
I7782	Russia_UstBelaya_Angara	31.3475	73.242	9	40.7585	2	31.3475	1	31.3475	1	52.9169	103.657	4630	FlegontovNature2019	Russia_UstBelaya_Angara	1.71326	761068	1	East Steppe	purple	Foraging
I2604	England_C_EBA	5.1528	9.4035	2	0	0	0	0	0	0	51.15	-1.36	4070	OlaldeNature2018	England_C_EBA	2.17855	760401	1	Britain	blue	Agriculture
I12984	Pakistan_IA_Loebanr	8.7716	8.7716	1	8.7716	1	0	0	0	0	34.7515	72.4019	2850	NarasimhanPattersonScience2019	Pakistan_IA_Loebanr	2.28006	760311	1	Central Asia	blue	Agriculture
SUC004	Sar-EMBA	11.5668	11.5668	1	11.5668	1	0	0	0	0	40.8103	8.44418	4171	Marcus et al. 2018	Sar-EMBA	1.55554	759383	1	Sardinia	blue	Agriculture
LugarCanto41.SG	Iberia_MN.SG	5.1189	5.1189	1	0	0	0	0	0	0			5950	MartinianoPLoSGenetics2017	Iberia_MN.SG	1.08864	759210	1	Iberia	blue	Agriculture
I1096	Anatolia_N	11.6747	11.6747	1	11.6747	1	0	0	0	0	40.3037	29.6085	8300	MathiesonNature2015	Anatolia_N	2.865	759115	1	Aegan	blue	Agriculture
Latvia_MN2.SG	Latvia_MN_Comb_Ware.SG	15.0135	42.8661	5	27.2608	2	27.2608	2	0	0	56.2833	25.1333	5965	JonesCurrentBiology2017	Latvia_MN_Comb_Ware.SG	1.099	758978	1	Baltic Sea	purple	Foraging
I4258	Tajikistan_BA_DashtiKozy	5.9065	10.2071	2	0	0	0	0	0	0	39.4481	68.0314	3513	NarasimhanPattersonScience2019	Tajikistan_BA_DashtiKozy	3.235	758945	1	Central Asia	gold	Pastoralism
I4439	Latvia_HG	8.6651	58.8122	8	41.7893	5	0	0	0	0	56.2833	25.1333	7648	MathiesonNature2018	Latvia_HG	3.781	758805	1	Baltic Sea	purple	Foraging
I7671	Russia_Poltavka	5.84561	14.2444	3	0	0	0	0	0	0	53.1664	50.6736	4733	NarasimhanPattersonScience2019	Russia_Poltavka	1.68229	758722	1	Steppe	gold	Pastoralism
ORC006	Sar-Nur	0	0	0	0	0	0	0	0	0	39.6672	9.42611	3126	Marcus et al. 2018	Sar-Nur	1.68837	758707	1	Sardinia	blue	Agriculture
I4451_all	Vanuatu_2300BP_all	5.5095	5.5095	1	0	0	0	0	0	0	-17.6894	168.29	2260	LipsonCurrentBiology2018	Vanuatu_2300BP_all	1.54902	758513	1	Vanuatu	blue	Agriculture
I2369	Hungary_LateC_Baden	0	0	0	0	0	0	0	0	0	47.6209	19.0449	5185	LipsonNature2017	Hungary_LateC_Baden	1.664	758484	1	Eastern Europe	blue	Agriculture
I12485	Turkmenistan_C_Geoksyur	0	0	0	0	0	0	0	0	0	37.1907	61.0343	5100	NarasimhanPattersonScience2019	Turkmenistan_C_Geoksyur	2.21077	758188	1	Central Asia	blue	Agriculture
R51.SG	Italy_Imperial.SG	0	0	0	0	0	0	0	0	0	41.8442	12.549	1750	AntonioGaoMootsScience2019	Italy_Imperial.SG	1.06886	758006	1	Central Italy	blue	Agriculture
I4438	Latvia_HG	11.0671	49.5237	8	21.3299	2	0	0	0	0	56.2833	25.1333	7291	MathiesonNature2018	Latvia_HG	3.815	757881	1	Baltic Sea	purple	Foraging
NEO251.SG	Ekven_IA.SG	23.0854	137.979	17	66.9704	5	38.6603	2	23.0854	1	66	-170.1	2005	SikoraNature2019	Ekven_IA.SG	1.05275	757244	1	Bering Sea	purple	Foraging
I11027	Uzbekistan_BA_Bustan	0	0	0	0	0	0	0	0	0	37.6667	67	3542	NarasimhanPattersonScience2019	Uzbekistan_BA_Bustan	2.41484	757100	1	Central Asia	blue	Agriculture
I7251	Czech_BellBeaker	0	0	0	0	0	0	0	0	0	50.19	14.158	4200	OlaldeNature2018	Czech_BellBeaker	3.46924	756643	1	Central Europe	blue	Agriculture
SZ28	Hungary_Langobard	0	0	0	0	0	0	0	0	0	46.2833	17.85	1442	AmorimNatureCommunications2018	Hungary_Langobard	2.33006	756041	1	Balkans	blue	Agriculture
I1097	Anatolia_N	0	0	0	0	0	0	0	0	0	40.3037	29.6085	8288	MathiesonNature2015	Anatolia_N	2.125	755758	1	Aegan	blue	Agriculture
I3951	Russia_Afanasievo_sister.I3950	20.7279	50.1176	5	30.8147	2	20.7279	1	20.7279	1	48.8327	83.9097	4709	NarasimhanPattersonScience2019	Russia_Afanasievo_sister.I3950	3.742	755085	1	Steppe	gold	Pastoralism
I7045	Hungary_EBA_BellBeaker	5.8019	10.9289	2	0	0	0	0	0	0	47.43	19.052	4267	OlaldeNature2018	Hungary_EBA_BellBeaker	3.96763	755038	1	Eastern Europe	blue	Agriculture
SZ19	Hungary_Langobard	0	0	0	0	0	0	0	0	0	46.2833	17.85	1463	AmorimNatureCommunications2018	Hungary_Langobard	2.25275	754662	1	Balkans	blue	Agriculture
I3977	Kazakhstan_LBA_Zevakinskiy	35.819	73.4214	5	60.8934	3	48.9548	2	35.819	1	50.2249	81.8368	3013	NarasimhanPattersonScience2019	Kazakhstan_LBA_Zevakinskiy	1.799	754202	1	Steppe	gold	Pastoralism
scy301.SG	Moldova_Scythian.SG	0	0	0	0	0	0	0	0	0	46.6684	29.8001	2248	KrzewinskaScienceAdvances2018	Moldova_Scythian.SG	1.03656	754048	1	Black Sea	gold	Pastoralism
I13979	Tanzania_PN	7.54081	17.0075	3	0	0	0	0	0	0	-3.48	35.35	2516	PrendergastLipsonSawchukScience2019	Tanzania_PN	2.56486	753713	1	East Africa	gold	Pastoralism
I7211	Czech_BellBeaker	0	0	0	0	0	0	0	0	0	50.4103	14.0746	4170	OlaldeNature2018	Czech_BellBeaker	4.03615	753333	1	Central Europe	blue	Agriculture
vik_84005.SG	Sweden_Viking.SG	19.3689	41.8578	4	31.673	2	31.673	2	0	0	59.6173	17.7236	900	KrzewinskaCurrentBiology2018	Sweden_Viking.SG	1.08189	753180	1	Baltic Sea	blue	Agriculture
I0589_all	Tanzania_Zanzibar_1300BP_all	9.4343	34.4977	5	18.1493	2	0	0	0	0	-6.4	39.5	1335	SkoglundCell2017	Tanzania_Zanzibar_1300BP_all	1.957	752917	1	East Africa	purple	Foraging
I6760_all.SG	England_N_all.SG	12.8019	17.2087	2	12.8019	1	12.8019	1	0	0	51.8434	-1.85044	5770	BraceDiekmannNatureEcologyEvolution2019	England_N_all.SG	1.05904	752745	1	Britain	blue	Agriculture
I0867	Israel_PPNB	5.5252	5.5252	1	0	0	0	0	0	0	31.79	35.168	8700	LazaridisNature2016	Israel_PPNB	2.087	752549	1	Levante	plum	Aceramic Farmer
R73.SG	Italy_Imperial.SG	4.3983	4.3983	1	0	0	0	0	0	0	41.8337	12.4686	1750	AntonioGaoMootsScience2019	Italy_Imperial.SG	1.04993	752470	1	Central Italy	blue	Agriculture
I7214	Czech_BellBeaker	0	0	0	0	0	0	0	0	0	50.4103	14.0746	4200	OlaldeNature2018	Czech_BellBeaker	3.772	752197	1	Central Europe	blue	Agriculture
CL92	Italy_North_EarlyMedieval_Langobards_son.CL93	0	0	0	0	0	0	0	0	0	45.0792	7.5783	1345	AmorimNatureCommunications2018	Italy_North_EarlyMedieval_Langobards_son.CL93	1.58716	752159	1	Central Europe	blue	Agriculture
RISE1164.SG	Poland_Koszyce_GAC.SG_son.RISE1170.SG.brother.RISE1164.SG	21.7762	35.4216	3	31.1543	2	21.7762	1	21.7762	1	48.7	21.2	4470	SchroederPNAS2019	Poland_Koszyce_GAC.SG_son.RISE1170.SG.brother.RISE1164.SG	1.05169	751938	1	Eastern Europe	blue	Agriculture
I4303	France_MN	39.266	250.08	17	224.567	13	205.396	11	39.266	1	43.457	5.863	6633	OlaldeNature2018	France_MN	3.35	751782	1	Iberia	blue	Agriculture
I4436	Latvia_MN	10.5799	25.9574	3	19.5735	2	0	0	0	0	56.2833	25.1333	6105	MathiesonNature2018	Latvia_MN	3.029	751632	1	Baltic Sea	purple	Foraging
I1634	Armenia_C	16.1697	57.234	7	25.5801	2	16.1697	1	0	0	39.73	45.2	6145	LazaridisNature2016	Armenia_C	1.833	751435	1	Central Asia	blue	Agriculture
R128.SG	Italy_Imperial.SG	0	0	0	0	0	0	0	0	0	41.685	13.1499	1750	AntonioGaoMootsScience2019	Italy_Imperial.SG	1.00374	751413	1	Central Italy	blue	Agriculture
chy002.SG	Russia_Late_Sarmatian.SG	4.2138	4.2138	1	0	0	0	0	0	0	51.0667	55.0667	1806	KrzewinskaScienceAdvances2018	Russia_Late_Sarmatian.SG	1.24879	750587	1	Steppe	gold	Pastoralism
I13228	Pakistan_IA_Loebanr	0	0	0	0	0	0	0	0	0	34.7515	72.4019	2850	NarasimhanPattersonScience2019	Pakistan_IA_Loebanr	1.68265	750512	1	Central Asia	blue	Agriculture
CP8	Peru_Cuncaicha_4200BP	17.2974	120.965	14	65.5709	4	65.5709	4	0	0	-15.3894	-72.6082	4115	PosthNakatsukaCell2018	Peru_Cuncaicha_4200BP	3.314	750474	1	Andean	purple	Foraging
R11.SG	Italy_Mesolithic.SG	11.8441	151.297	25	52.2907	5	0	0	0	0	41.96	13.54	11908	AntonioGaoMootsScience2019	Italy_Mesolithic.SG	1.00707	750119	1	Central Italy	purple	Foraging
I5367	Scotland_BellBeaker	19.1611	27.9766	3	19.1611	1	19.1611	1	0	0	56.6809	-6.45982	4255	OlaldeNature2018	Scotland_BellBeaker	3.241	750069	1	Britain	blue	Agriculture
M63.SG	Nepal_Mebrak_2125BP.SG	22.8599	43.0458	4	33.2578	2	22.8599	1	22.8599	1	29.2344	83.9822	2125	JeongPNAS2016	Nepal_Mebrak_2125BP.SG	1.024	750057	1	Himalaya	blue	Agriculture
I2739_published	Hungary_MN_LBK_published	0	0	0	0	0	0	0	0	0	46.2086	18.7	7142	LipsonNature2017	Hungary_MN_LBK_published	1.484	749828	1	Balkans	blue	Agriculture
SZ7	Hungary_Langobard	0	0	0	0	0	0	0	0	0	46.2833	17.85	1442	AmorimNatureCommunications2018	Hungary_Langobard	1.8481	748887	1	Balkans	blue	Agriculture
DA99.SG	Kyrgyzstan_Medieval_Nomad.SG	4.0777	4.0777	1	0	0	0	0	0	0	42.0672	76.9628	791	DamgaardNature2018	Kyrgyzstan_Medieval_Nomad.SG	1.389	748435	1	Steppe	gold	Pastoralism
ARS017.A0101	Mongolia_Khovsgol_LBA	8.4185	12.4568	2	8.4185	1	0	0	0	0	49.6572	99.7258	3229	JeongPNAS2018	Mongolia_Khovsgol_LBA	1.62905	747762	1	East Steppe	gold	Pastoralism
I7210	Czech_BellBeaker_father.or.son.I7212	5.7472	5.7472	1	0	0	0	0	0	0	50.4103	14.0746	4070	OlaldeNature2018	Czech_BellBeaker_father.or.son.I7212	3.55585	747429	1	Central Europe	blue	Agriculture
I4441	Latvia_HG	6.3617	19.9009	4	0	0	0	0	0	0	56.2833	25.1333	6725	MathiesonNature2018	Latvia_HG	3.521	747334	1	Baltic Sea	purple	Foraging
I4313	Uzbekistan_BA_Dzharkutan1	0	0	0	0	0	0	0	0	0	37.75	67	3422	NarasimhanPattersonScience2019	Uzbekistan_BA_Dzharkutan1	3.556	747332	1	Central Asia	blue	Agriculture
I2937_all	Greece_Peloponnese_N_all	45.1007	87.1692	6	65.2999	2	65.2999	2	65.2999	2	36.6383	22.3825	7359	LazaridisNature2017	Greece_Peloponnese_N_all	2.02	747172	1	Aegan	blue	Agriculture
I7212	Czech_BellBeaker	0	0	0	0	0	0	0	0	0	50.4103	14.0746	4280	OlaldeNature2018	Czech_BellBeaker	3.56054	747056	1	Central Europe	blue	Agriculture
I4432	Latvia_HG	17.235	56.8149	5	52.8114	4	34.277	2	0	0	56.2833	25.1333	7948	MathiesonNature2018	Latvia_HG	3.757	746654	1	Baltic Sea	purple	Foraging
I12470	Pakistan_IA_Katelai	4.4086	4.4086	1	0	0	0	0	0	0	34.7658	72.3491	2850	NarasimhanPattersonScience2019	Pakistan_IA_Katelai	2.37315	746244	1	Central Asia	blue	Agriculture
I7498	Iberia_Muslim_Zira	0	0	0	0	0	0	0	0	0			1100	OlaldeScience2019	Iberia_Muslim_Zira	1.32687	746152	1	Iberia	blue	Agriculture
SIJ003	Russia_LateMaikop_1d.rel.I11131.I11133	47.7042	139.22	7	120.188	4	120.188	4	120.188	4	45.05	39.91	5174	WangNatureCommunications2019	Russia_LateMaikop_1d.rel.I11131.I11133	1.87556	745919	1	Steppe	blue	Agriculture
I2934	Scotland_N	17.5671	34.9614	3	28.0349	2	17.5671	1	0	0	58.74	-2.916	5130	OlaldeNature2018	Scotland_N	3.793	745801	1	Britain	blue	Agriculture
I3753	Kazakhstan_LBA_Zevakinskiy	0	0	0	0	0	0	0	0	0	50.2249	81.8368	2976	NarasimhanPattersonScience2019	Kazakhstan_LBA_Zevakinskiy	1.973	745643	1	Steppe	gold	Pastoralism
Vestonice16	Czech_Vestonice16	24.0954	388.439	42	268.334	19	192.959	12	44.4099	2	48.53	16.39	30010	FuNature2016	Czech_Vestonice16	0.999	745560	1	Eastern Europe	purple	Foraging
I4434	Latvia_HG	13.5782	48.694	5	43.6394	4	13.5782	1	0	0	56.2833	25.1333	7446	MathiesonNature2018	Latvia_HG	3.483	745524	1	Baltic Sea	purple	Foraging
AY2003	Russia_Steppe_Maikop	24.1692	72.3715	5	68.0844	4	59.2258	3	24.1692	1	45.6883	43.2646	5456	WangNatureCommunications2019	Russia_Steppe_Maikop	2.38617	745293	1	Steppe	blue	Agriculture
I4351	Iran_C_HajjiFiruz	0	0	0	0	0	0	0	0	0	36.9944	45.4744	7925	NarasimhanPattersonScience2019	Iran_C_HajjiFiruz	2.871	745071	1	Central Asia	blue	Agriculture
I2514	Iran_C_TepeHissar	11.7881	28.1111	3	21.9503	2	0	0	0	0	36.1544	54.3836	4341	NarasimhanPattersonScience2019	Iran_C_TepeHissar	5.554	745066	1	Central Asia	blue	Agriculture
I4552	Latvia_HG	18.3428	44.6378	4	33.4348	2	33.4348	2	0	0	56.2833	25.1333	7377	MathiesonNature2018	Latvia_HG	4.174	744989	1	Baltic Sea	purple	Foraging
I7281	Czech_BellBeaker	8.4034	23.7208	4	8.4034	1	0	0	0	0	50.045	14.3393	4192	OlaldeNature2018	Czech_BellBeaker	3.51099	744708	1	Central Europe	blue	Agriculture
I6766.SG	Scotland_N.SG	10.0359	14.4492	2	10.0359	1	0	0	0	0	57.9073	-3.99683	5100	BraceDiekmannNatureEcologyEvolution2019	Scotland_N.SG	1.30915	744205	1	Britain	blue	Agriculture
SA6001	Russia_Steppe_Maikop	10.537	10.537	1	10.537	1	0	0	0	0	45.7257	43.9869	5444	WangNatureCommunications2019	Russia_Steppe_Maikop	2.57091	743648	1	Steppe	blue	Agriculture
OBKR_80	Germany_Lech_EBA	0	0	0	0	0	0	0	0	0	48.2666	10.8786	3997	MittnikScience2019	Germany_Lech_EBA	2.13532	742188	1	Central Europe	blue	Agriculture
LON001	Sar-EMBA	6.6334	6.6334	1	0	0	0	0	0	0	39.87	9.2356	3780	Marcus et al. 2018	Sar-EMBA	2.51339	741214	1	Sardinia	blue	Agriculture
I2380	Hungary_MN_ALPc_Szatmar	4.9081	4.9081	1	0	0	0	0	0	0	47.7813	20.5826	7350	LipsonNature2017	Hungary_MN_ALPc_Szatmar	2.283	740659	1	Eastern Europe	blue	Agriculture
I7283	Czech_BellBeaker_mother.I7282	0	0	0	0	0	0	0	0	0	50.4103	14.0746	4200	OlaldeNature2018	Czech_BellBeaker_mother.I7282	3.09717	740433	1	Central Europe	blue	Agriculture
I7494	Uzbekistan_BA_SappaliTepe2	0	0	0	0	0	0	0	0	0	37.4167	66.8333	3897	NarasimhanPattersonScience2019	Uzbekistan_BA_SappaliTepe2	1.30361	740205	1	Central Asia	blue	Agriculture
DA230.SG	Kazakhstan_Karluk.SG	0	0	0	0	0	0	0	0	0	43.0686	68.2489	1100	DamgaardNature2018	Kazakhstan_Karluk.SG	1.275	740013	1	Steppe	gold	Pastoralism
ARS001.A0101	Mongolia_Khovsgol_LBA	4.7517	17.4685	4	0	0	0	0	0	0	49.6568	99.7267	2883	JeongPNAS2018	Mongolia_Khovsgol_LBA	1.4927	739937	1	East Steppe	gold	Pastoralism
SUC009	Sar-EMBA	0	0	0	0	0	0	0	0	0	40.8103	8.44418	3710	Marcus et al. 2018	Sar-EMBA	1.51265	739706	1	Sardinia	blue	Agriculture
Gokhem2.SG	Sweden_TRB_MN.SG	32.8121	32.8121	1	32.8121	1	32.8121	1	32.8121	1	58.1753	13.4068	4850	SkoglundScience2014	Sweden_TRB_MN.SG	1.549	739545	1	Baltic Sea	blue	Agriculture
I7213	Czech_BellBeaker	0	0	0	0	0	0	0	0	0	50.4103	14.0746	4267	OlaldeNature2018	Czech_BellBeaker	3.52334	739544	1	Central Europe	blue	Agriculture
MonteGato104.SG	Iberia_MBA.SG	9.2442	9.2442	1	9.2442	1	0	0	0	0			3535	MartinianoPLoSGenetics2017	Iberia_MBA.SG	1.16773	739513	1	Iberia	blue	Agriculture
I0014	Sweden_HG_Motala	14.4759	72.3665	11	23.7228	2	14.4759	1	0	0	58.535	15.046	7703	MathiesonNature2015 (1240k of same same sample with 390k in HaakLazaridis2015)	Sweden_HG_Motala	2.709	739313	1	Baltic Sea	purple	Foraging
SUA001	Sar-Nur	0	0	0	0	0	0	0	0	0	39.87	9.2356	3270.5	Marcus et al. 2018	Sar-Nur	2.56035	738996	1	Sardinia	blue	Agriculture
I3759	Iberia_Celtiberian	0	0	0	0	0	0	0	0	0	42.565	-2.58635	2228	OlaldeScience2019	Iberia_Celtiberian	1.875	738525	1	Iberia	blue	Agriculture
I2431	Bulgaria_C	9.0796	29.9884	5	9.0796	1	0	0	0	0	43.0992	26.7194	6615	MathiesonNature2018	Bulgaria_C	2.444	738279	1	Balkans	blue	Agriculture
I4321	Kazakhstan_MLBA_KazakhMys	7.84359	28.2848	5	0	0	0	0	0	0	46.9479	79.9881	3534	NarasimhanPattersonScience2019	Kazakhstan_MLBA_KazakhMys	3.651	737799	1	Steppe	gold	Pastoralism
NEO248.SG	Ekven_IA.SG	23.4875	121.305	16	46.9353	3	35.9984	2	23.4875	1	66	-170.1	2115	SikoraNature2019	Ekven_IA.SG	1.02305	737447	1	Bering Sea	purple	Foraging
RISE685.SG	Russia_BA_Okunevo.SG	5.32061	14.5553	3	0	0	0	0	0	0	53.7086	90.3598	4300	DamgaardScience2018	Russia_BA_Okunevo.SG	1.3	737228	1	Steppe	gold	Pastoralism
I3585	Iberia_Visigoth_Granada	0	0	0	0	0	0	0	0	0			1179	OlaldeScience2019	Iberia_Visigoth_Granada	2.612	736749	1	Iberia	blue	Agriculture
ARS006.A0101	Mongolia_Khovsgol_LBA	15.5118	15.5118	1	15.5118	1	15.5118	1	0	0	49.6901	99.7607	3013	JeongPNAS2018	Mongolia_Khovsgol_LBA	1.40038	736368	1	East Steppe	gold	Pastoralism
I11540_published	Kazakhstan_LIA_Georgievsky_published	0	0	0	0	0	0	0	0	0	50.4501	57.0401	1765	NarasimhanPattersonScience2019	Kazakhstan_LIA_Georgievsky_published	2.79886	736318	1	Steppe	gold	Pastoralism
I2933	Scotland_N	0	0	0	0	0	0	0	0	0	58.74	-2.916	4898	OlaldeNature2018	Scotland_N	4.261	736264	1	Britain	blue	Agriculture
I8296_published	Russia_UstBelaya_Angara_published	10.1474	58.9717	10	19.4659	2	0	0	0	0	52.9169	103.657	4665	FlegontovNature2019	Russia_UstBelaya_Angara_published	0.890146	736226	1	East Steppe	purple	Foraging
I3976	Kazakhstan_LBA_Zevakinskiy	0	0	0	0	0	0	0	0	0	50.2249	81.8368	3051	NarasimhanPattersonScience2019	Kazakhstan_LBA_Zevakinskiy	1.429	736054	1	Steppe	gold	Pastoralism
N20.SG	Poland_TRB.SG	0	0	0	0	0	0	0	0	0	52.62	18.96	5462	FernandesScientificReports2018	Poland_TRB.SG	0.974753	735974	1	Eastern Europe	blue	Agriculture
COR001	Sar-Med	0	0	0	0	0	0	0	0	0	40.5192	8.78915	1064	Marcus et al. 2018	Sar-Med	1.45563	735973	2	Sardinia	blue	Agriculture
NEO247.SG	Ekven_IA.SG	15.7839	100.094	14	42.6649	3	42.6649	3	0	0	66	-170.1	1906	SikoraNature2019	Ekven_IA.SG	1.00076	735944	1	Bering Sea	purple	Foraging
R37.SG	Italy_Imperial_oCentralEuropean.SG	4.9384	4.9384	1	0	0	0	0	0	0	41.7479	12.2595	1750	AntonioGaoMootsScience2019	Italy_Imperial_oCentralEuropean.SG	1.01027	735905	1	Central Italy	blue	Agriculture
I4440	Latvia_HG	13.8798	62.0249	6	62.0249	6	25.9491	2	0	0	56.2833	25.1333	7080	MathiesonNature2018	Latvia_HG	3.22	735842	1	Baltic Sea	purple	Foraging
I7200	Czech_EBA	4.4685	4.4685	1	0	0	0	0	0	0	50.0504	14.3667	4250	OlaldeNature2018	Czech_EBA	3.50298	735642	1	Central Europe	blue	Agriculture
I10565	Russia_Afanasievo	10.6289	27.5578	4	10.6289	1	0	0	0	0	54.3566	90.9192	4732	NarasimhanPattersonScience2019	Russia_Afanasievo	3.78748	735620	1	Steppe	gold	Pastoralism
I0108	Germany_BellBeaker	0	0	0	0	0	0	0	0	0	51.45	11.54	4387	MathiesonNature2015 (1240k of same same sample with 390k in HaakLazaridis2015)	Germany_BellBeaker	1.197	735474	1	Central Europe	blue	Agriculture
I12454	Pakistan_IA_Katelai	0	0	0	0	0	0	0	0	0	34.7658	72.3491	2850	NarasimhanPattersonScience2019	Pakistan_IA_Katelai	2.75931	735296	1	Central Asia	blue	Agriculture
I11538_published	Kazakhstan_Chanchar_MBA_published	8.77349	18.3977	3	8.77349	1	0	0	0	0	50.6687	57.7186	3631	NarasimhanPattersonScience2019	Kazakhstan_Chanchar_MBA_published	3.56835	733397	1	Steppe	gray	Low Certainty
I3769	Kazakhstan_LBA_Molaly	0	0	0	0	0	0	0	0	0	43.3738	76.5845	3150	NarasimhanPattersonScience2019	Kazakhstan_LBA_Molaly	1.753	733200	1	Steppe	gold	Pastoralism
I1732	Ukraine_N	4.5177	4.5177	1	0	0	0	0	0	0	48.1333	35.0833	7239	MathiesonNature2018	Ukraine_N	2.552	733086	1	Black Sea	purple	Foraging
M95.SG	Romania_Mesolithic_IronGates.SG	11.385	23.5948	3	11.385	1	0	0	0	0	44.6297	22.6126	8814	GonzalesFortesCurrentBiology2017	Romania_Mesolithic_IronGates.SG	1.01799	733033	1	Balkans	purple	Foraging
I4255	Uzbekistan_BA_Kashkarchi	12.4334	28.9759	4	12.4334	1	12.4334	1	0	0	40.3772	71.855	3050	NarasimhanPattersonScience2019	Uzbekistan_BA_Kashkarchi	2.486	732809	1	Steppe	gold	Pastoralism
I4315	Uzbekistan_BA_Dzharkutan1	0	0	0	0	0	0	0	0	0	37.75	67	3487	NarasimhanPattersonScience2019	Uzbekistan_BA_Dzharkutan1	3.011	732399	1	Central Asia	blue	Agriculture
I4437	Latvia_MN	18.0807	82.0878	11	28.8427	2	18.0807	1	0	0	56.2833	25.1333	6148	MathiesonNature2018	Latvia_MN	3.6	732248	1	Baltic Sea	purple	Foraging
I4783	Kazakhstan_MLBA_KazakhMys	9.3898	25.0104	4	9.3898	1	0	0	0	0	46.9479	79.9881	3482	NarasimhanPattersonScience2019	Kazakhstan_MLBA_KazakhMys	2.431	731426	1	Steppe	gold	Pastoralism
bab001.SG	South_Africa_2000BP.SG	0	0	0	0	0	0	0	0	0			2041	SchlebuschScience2017	South_Africa_2000BP.SG	0.988917	731333	1	South Africa	purple	Foraging
I9028.SG	South_Africa_2100BP.SG	5.4494	5.4494	1	0	0	0	0	0	0	-32.7603	18.0297	2103	SkoglundCell2017	South_Africa_2100BP.SG	1.096	731098	1	South Africa	purple	Foraging
I4286	Uzbekistan_BA_SappaliTepe	0	0	0	0	0	0	0	0	0	37.4167	66.8333	3771	NarasimhanPattersonScience2019	Uzbekistan_BA_SappaliTepe	2.134	730935	1	Central Asia	blue	Agriculture
RISE1169.SG	Poland_Koszyce_GAC.SG_brother.RISE1168.SG.brother.RISE1173.SG.brother.RISE1163.SG	4.5149	4.5149	1	0	0	0	0	0	0	48.7	21.2	4741	SchroederPNAS2019	Poland_Koszyce_GAC.SG_brother.RISE1168.SG.brother.RISE1173.SG.brother.RISE1163.SG	0.969182	730820	1	Eastern Europe	blue	Agriculture
I4323	Kazakhstan_MLBA1_Kyzlbulak	0	0	0	0	0	0	0	0	0	43.2465	77.8138	3634	NarasimhanPattersonScience2019	Kazakhstan_MLBA1_Kyzlbulak	3.501	730820	1	Steppe	gray	Low Certainty
MK5001	Russia_Caucasus_LateMaikop_rel.MK5004	17.2799	42.7213	6	17.2799	1	17.2799	1	0	0	43.9054	43.5219	5150	WangNatureCommunications2019	Russia_Caucasus_LateMaikop_rel.MK5004	1.9119	730677	1	Steppe	blue	Agriculture
I4332	Croatia_MBA	0	0	0	0	0	0	0	0	0	43.194	17.344	3516	MathiesonNature2018	Croatia_MBA	3.228	730118	1	Balkans	blue	Agriculture
I1665	Iran_C_SehGabi	0	0	0	0	0	0	0	0	0	34.5	47.96	5826	LazaridisNature2016	Iran_C_SehGabi	1.477	730012	1	Central Asia	blue	Agriculture
I1767	England_BellBeaker	0	0	0	0	0	0	0	0	0	54.5228	-1.30813	4035	OlaldeNature2018	England_BellBeaker	1.799	729987	1	Britain	blue	Agriculture
CP29	Peru_Cuncaicha_9000BP	13.9	83.6511	12	44.4817	4	13.9	1	0	0	-15.3894	-72.6082	9005	PosthNakatsukaCell2018	Peru_Cuncaicha_9000BP	2.404	729447	1	Andean	purple	Foraging
I5436	Romania_Mesolithic_IronGates	5.0354	14.0924	3	0	0	0	0	0	0	44.6297	22.6126	9025	MathiesonNature2018	Romania_Mesolithic_IronGates	1.273	729326	1	Balkans	purple	Foraging
KDC001	Russia_North_Caucasus_MBA	5.9006	27.7338	5	0	0	0	0	0	0	43.354	43.7219	3824	WangNatureCommunications2019	Russia_North_Caucasus_MBA	2.17092	729183	1	Steppe	gold	Pastoralism
I4435	Latvia_MN	25.1734	135.323	12	110.195	8	61.2057	3	45.4061	2	56.2833	25.1333	6003	MathiesonNature2018	Latvia_MN	3.407	729122	1	Baltic Sea	purple	Foraging
R1544.SG	Italy_Imperial.SG	0	0	0	0	0	0	0	0	0	42.1962	12.3253	1750	AntonioGaoMootsScience2019	Italy_Imperial.SG	0.99093	728504	1	Central Italy	blue	Agriculture
I4111	Ukraine_N	48.1541	107.178	9	75.3873	3	63.6165	2	48.1541	1	48.9142	33.7649	6585	MathiesonNature2018	Ukraine_N	2.11	728256	1	Black Sea	purple	Foraging
Rev5.SG	Greece_N.SG	10.839	23.3218	3	10.839	1	0	0	0	0	40.25	22.4167	8301	HofmanovaPNAS2016	Greece_N.SG	1.101	727671	1	Aegan	blue	Agriculture
I4779	Kazakhstan_MLBA_Kairan	10.515	25.6452	3	10.515	1	0	0	0	0	48.7418	76.9957	3641	NarasimhanPattersonScience2019	Kazakhstan_MLBA_Kairan	2.395	727580	1	Steppe	gold	Pastoralism
SUC001	Sar-EMBA	0	0	0	0	0	0	0	0	0	40.8103	8.44418	4009	Marcus et al. 2018	Sar-EMBA	1.33945	727577	1	Sardinia	blue	Agriculture
I0698_published	Bulgaria_N_published	0	0	0	0	0	0	0	0	0	42.1	25.75	7900	MathiesonNature2018	Bulgaria_N_published	1.96389	727428	1	Balkans	gray	Low Certainty
I11249	Iberia_C	34.3027	63.6754	3	63.6754	3	53.6305	2	34.3027	1	43.0866	-2.2154	5050	OlaldeScience2019	Iberia_C	1.46098	727030	1	Iberia	blue	Agriculture
I3276_published	Iberia_C_published	6.7092	15.4365	3	0	0	0	0	0	0	42.57	-2.57	4955	LipsonNature2017	Iberia_C_published	5.359	726934	1	Iberia	blue	Agriculture
SA6002	Russia_LateMaikop	22.4178	77.1875	6	70.0226	5	39.3664	2	22.4178	1	45.05	39.91	5126	WangNatureCommunications2019	Russia_LateMaikop	2.43287	726411	1	Steppe	blue	Agriculture
I5519	Germany_BellBeaker	8.2264	12.2276	2	8.2264	1	0	0	0	0	48.33	10.895	4200	OlaldeNature2018	Germany_BellBeaker	1.548	726140	1	Central Europe	blue	Agriculture
I3085	Scotland_N	8.72799	12.9688	2	8.72799	1	0	0	0	0	58.74	-2.916	5132	OlaldeNature2018	Scotland_N	4.256	726028	1	Britain	blue	Agriculture
I4331	Croatia_MBA	0	0	0	0	0	0	0	0	0	43.194	17.344	3526	MathiesonNature2018	Croatia_MBA	3.141	725669	1	Balkans	blue	Agriculture
SZ38	Hungary_Langobard	0	0	0	0	0	0	0	0	0	46.2833	17.85	1442	AmorimNatureCommunications2018	Hungary_Langobard	2.06166	725637	1	Balkans	blue	Agriculture
I6712	Russia_Afanasievo_son.I10565	6.7333	35.877	7	0	0	0	0	0	0	54.3566	90.9192	4632	NarasimhanPattersonScience2019	Russia_Afanasievo_son.I10565	1.29123	725428	1	Steppe	gold	Pastoralism
I0059	Germany_LN_BenzigerodeHeimburg	0	0	0	0	0	0	0	0	0	51.82	10.91	4188	MathiesonNature2015 (1240k of same same sample with 390k in HaakLazaridis2015)	Germany_LN_BenzigerodeHeimburg	1.303	725307	1	Central Europe	blue	Agriculture
TV3831.SG	Iberia_MBA.SG	0	0	0	0	0	0	0	0	0			3550	MartinianoPLoSGenetics2017	Iberia_MBA.SG	0.981257	725249	1	Iberia	blue	Agriculture
I1738	Ukraine_N	4.7472	13.1905	3	0	0	0	0	0	0	48.1333	35.0833	7350	MathiesonNature2018	Ukraine_N	2.12	725220	1	Black Sea	purple	Foraging
I11537_published	Kazakhstan_IA_Chanchar_published	0	0	0	0	0	0	0	0	0	50.6687	57.7186	2534	NarasimhanPattersonScience2019	Kazakhstan_IA_Chanchar_published	2.65204	725111	1	Steppe	gold	Pastoralism
I3763	Kazakhstan_MLBA_Zevakinskiy	0	0	0	0	0	0	0	0	0	50.2249	81.8368	3476	NarasimhanPattersonScience2019	Kazakhstan_MLBA_Zevakinskiy	1.505	724973	1	Steppe	gold	Pastoralism
I2633	Scotland_N	4.0883	4.0883	1	0	0	0	0	0	0	58.53	-3.603	5653	OlaldeNature2018	Scotland_N	2.833	724631	1	Britain	blue	Agriculture
I0406	Iberia_MN	10.775	14.9017	2	10.775	1	0	0	0	0	41.2522	-2.32622	5700	MathiesonNature2015 (1240k of same same sample with 390k in HaakLazaridis2015)	Iberia_MN	3.947	724111	1	Iberia	blue	Agriculture
I4554	Latvia_MN	11.3361	11.3361	1	11.3361	1	0	0	0	0	56.2833	25.1333	5949	MathiesonNature2018	Latvia_MN	2.526	722665	1	Baltic Sea	purple	Foraging
SZ40	Hungary_Langobard	0	0	0	0	0	0	0	0	0	46.2833	17.85	1442	AmorimNatureCommunications2018	Hungary_Langobard	1.92442	722333	1	Balkans	blue	Agriculture
I0114	Germany_EBA_Unetice_brother.I0117	0	0	0	0	0	0	0	0	0	51.42	11.68	3995	MathiesonNature2015 (1240k of same same sample with 390k in HaakLazaridis2015)	Germany_EBA_Unetice_brother.I0117	1.071	721918	1	Central Europe	blue	Agriculture
I1484	Peru_Laramate_900BP	19.7671	75.3821	7	65.808	5	37.7088	2	0	0	-14.2756	-74.8436	815	PosthNakatsukaCell2018	Peru_Laramate_900BP	2.739	721500	1	Andean	blue	Agriculture
I4069	Netherlands_BellBeaker	6.9889	11.1147	2	0	0	0	0	0	0	52.7336	5.09618	3988	OlaldeNature2018	Netherlands_BellBeaker	2.131	721500	1	Central Europe	blue	Agriculture
AITI_72	Germany_Lech_EBA	26.432	49.1212	3	44.6606	2	44.6606	2	26.432	1	48.2228	10.845	3766	MittnikScience2019	Germany_Lech_EBA	2.7967	721397	1	Central Europe	blue	Agriculture
I4086	Turkmenistan_C_TepeAnau	0	0	0	0	0	0	0	0	0	37.872	58.225	5450	NarasimhanPattersonScience2019	Turkmenistan_C_TepeAnau	1.995	721350	1	Central Asia	blue	Agriculture
I1357	Peru_Laramate_900BP	23.5523	328.271	34	215.8	14	166.677	9	87.057	4	-14.2756	-74.8436	925	PosthNakatsukaCell2018	Peru_Laramate_900BP	1.22	721235	1	Andean	blue	Agriculture
I0461	Iberia_BellBeaker	0	0	0	0	0	0	0	0	0	42.4	-3.75	4278	OlaldeNature2018	Iberia_BellBeaker	1.206	720612	1	Iberia	blue	Agriculture
I7411	Uzbekistan_BA_Dzharkutan1	0	0	0	0	0	0	0	0	0	37.75	67	3560	NarasimhanPattersonScience2019	Uzbekistan_BA_Dzharkutan1	1.25361	719490	1	Central Asia	blue	Agriculture
I1178	Israel_C	91.1218	703.154	30	682.381	26	625.101	20	545.019	15	32.9742	35.3314	5950	HarneyMayNatureCommunications2018	Israel_C	2.383	719331	1	Levante	blue	Agriculture
R1548.SG	Italy_Imperial.SG	0	0	0	0	0	0	0	0	0	42.0659	12.5866	1814	AntonioGaoMootsScience2019	Italy_Imperial.SG	0.934857	718673	1	Central Italy	blue	Agriculture
I2457	England_C_EBA	32.8648	109.938	8	84.8515	4	74.2329	3	56.4545	2	51.168	-1.77254	4066	OlaldeNature2018	England_C_EBA	2.715	718630	1	Britain	blue	Agriculture
I6897	Pakistan_IA_Udegram	0	0	0	0	0	0	0	0	0	34.7432	72.3142	2950	NarasimhanPattersonScience2019	Pakistan_IA_Udegram	1.70409	718364	1	Central Asia	blue	Agriculture
SZ23	Hungary_Langobard	0	0	0	0	0	0	0	0	0	46.2833	17.85	1442	AmorimNatureCommunications2018	Hungary_Langobard	1.85396	718162	1	Balkans	blue	Agriculture
I1485	Peru_Laramate_900BP	8.0217	30.0769	6	8.0217	1	0	0	0	0	-14.2622	-74.8592	1060	PosthNakatsukaCell2018	Peru_Laramate_900BP	1.737	718087	1	Andean	blue	Agriculture
BOO005.A0101	Russia_Bolshoy	23.3792	145.999	14	102.5	7	73.5174	4	44.828	2	69.0833	36.3667	3475	LamnidisNatureCommunications2018	Russia_Bolshoy	2.69027	717504	1	Islands	blue	Agriculture
I4628	Latvia_HG	8.4018	54.9711	9	8.4018	1	0	0	0	0	56.2833	25.1333	7027	MathiesonNature2018	Latvia_HG	2.881	717447	1	Baltic Sea	purple	Foraging
RISE548.SG	Russia_EBA_Yamnaya_Kalmykia.SG	15.7638	25.8661	3	15.7638	1	15.7638	1	0	0	46.539	43.699	4850	AllentoftNature2015	Russia_EBA_Yamnaya_Kalmykia.SG	1.089	717431	1	Steppe	gold	Pastoralism
CB13.SG	Iberia_EN.SG	10.5505	51.763	8	10.5505	1	0	0	0	0	41.37	1.89	7348	OlaldeMBE2015	Iberia_EN.SG	0.979	717337	1	Iberia	blue	Agriculture
I1856	Russia_MLBA_Krasnoyarsk	6.3041	15.5736	3	0	0	0	0	0	0	53.8731	91.4605	3558	NarasimhanPattersonScience2019	Russia_MLBA_Krasnoyarsk	1.642	717312	1	Steppe	gold	Pastoralism
I6901	Pakistan_IA_Udegram	33.9453	42.3526	3	33.9453	1	33.9453	1	33.9453	1	34.7432	72.3142	2950	NarasimhanPattersonScience2019	Pakistan_IA_Udegram	1.73059	716629	1	Central Asia	blue	Agriculture
SZ18	Hungary_Langobard	0	0	0	0	0	0	0	0	0	46.2833	17.85	1442	AmorimNatureCommunications2018	Hungary_Langobard	1.56303	716518	1	Balkans	blue	Agriculture
ELT006_merged	Iberia_MN	4.8233	4.8233	1	0	0	0	0	0	0			5807	VillalbaMoucoCurrentBiology2019	Iberia_MN	2.03377	716426	1	Iberia	blue	Agriculture
I5411	Romania_Mesolithic_IronGates	6.0937	15.1352	3	0	0	0	0	0	0	44.6297	22.6126	8600	MathiesonNature2018	Romania_Mesolithic_IronGates	1.141	716414	1	Balkans	purple	Foraging
CL151	Italy_North_EarlyMedieval_Langobards_mother.CL145_mother.CL146	0	0	0	0	0	0	0	0	0	45.0792	7.5783	1345	AmorimNatureCommunications2018	Italy_North_EarlyMedieval_Langobards_mother.CL145_mother.CL146	1.50068	716258	1	Central Europe	blue	Agriculture
I7335	Russia_UstBelaya_Angara	14.6275	77.5493	11	28.9695	2	28.9695	2	0	0	52.9169	103.657	4465	FlegontovNature2019	Russia_UstBelaya_Angara	1.26558	715358	1	East Steppe	purple	Foraging
I12968	Pakistan_IA_Butkara	6.7855	6.7855	1	0	0	0	0	0	0	34.7658	72.3491	2850	NarasimhanPattersonScience2019	Pakistan_IA_Butkara	1.61978	715206	1	Central Asia	blue	Agriculture
I4562	Iberia_BA	21.7082	21.7082	1	21.7082	1	21.7082	1	21.7082	1	41.2916	1.0638	3631	OlaldeScience2019	Iberia_BA	2.395	714863	1	Iberia	blue	Agriculture
I6550	Pakistan_H_Butkara	4.0182	4.0182	1	0	0	0	0	0	0	34.7614	72.3701	1942	NarasimhanPattersonScience2019	Pakistan_H_Butkara	1.59659	714449	1	Central Asia	blue	Agriculture
I4778	Kazakhstan_MLBA_Karagash_father.or.son.I4262	0	0	0	0	0	0	0	0	0	48.7818	76.453	3587	NarasimhanPattersonScience2019	Kazakhstan_MLBA_Karagash_father.or.son.I4262	2.107	713982	1	Steppe	gold	Pastoralism
SIJ002	Russia_LateMaikop_1d.rel.I11132.I11133	13.6909	20.7111	2	13.6909	1	13.6909	1	0	0	45.05	39.91	5173	WangNatureCommunications2019	Russia_LateMaikop_1d.rel.I11132.I11133	2.22761	713762	1	Steppe	blue	Agriculture
SUC003	Sar-EMBA	0	0	0	0	0	0	0	0	0	40.8103	8.44418	3984	Marcus et al. 2018	Sar-EMBA	1.31547	713485	1	Sardinia	blue	Agriculture
R1550.SG	Italy_Imperial.SG	0	0	0	0	0	0	0	0	0	42.0659	12.5866	1814	AntonioGaoMootsScience2019	Italy_Imperial.SG	0.928981	713482	1	Central Italy	blue	Agriculture
I4161	Uzbekistan_BA_Dzharkutan1	0	0	0	0	0	0	0	0	0	37.75	67	3900	NarasimhanPattersonScience2019	Uzbekistan_BA_Dzharkutan1	1.608	712798	1	Central Asia	blue	Agriculture
I5838	Iberia_C	0	0	0	0	0	0	0	0	0	42.3333	-3.5	4573	LipsonNature2017	Iberia_C	5.728	712753	1	Iberia	blue	Agriculture
RISE577.SG	Czech_Unetice_EBA_dup.I4139.SG	4.3646	8.5458	2	0	0	0	0	0	0	50.1667	14.3167	4000	AllentoftNature2015	Czech_Unetice_EBA_dup.I4139.SG	1.048	711716	1	Central Europe	blue	Agriculture
R56.SG	Italy_Medieval_EarlyModern.SG	12.1334	12.1334	1	12.1334	1	12.1334	1	0	0	41.6877	13.0865	595	AntonioGaoMootsScience2019	Italy_Medieval_EarlyModern.SG	0.957694	711582	1	Central Italy	blue	Agriculture
MA88	Sar-EMBA	0	0	0	0	0	0	0	0	0	39.87	9.2356	4174.5	Marcus et al. 2018	Sar-EMBA	1.58798	711497	1	Sardinia	blue	Agriculture
I6800	Kazakhstan_MLBA_Alakul_Lisakovskiy	6.57271	6.57271	1	0	0	0	0	0	0	52.61	62.69	3663	NarasimhanPattersonScience2019	Kazakhstan_MLBA_Alakul_Lisakovskiy	1.31555	711231	1	Steppe	gold	Pastoralism
RISE1249.SG	Poland_Ksiaznice_GAC.SG	29.6791	128.232	9	101.77	5	80.6548	3	80.6548	3	50.2	21.4	4737	SchroederPNAS2019	Poland_Ksiaznice_GAC.SG	0.944539	710701	1	Eastern Europe	blue	Agriculture
I7573	England_MBA	0	0	0	0	0	0	0	0	0	52.3106	0.386227	3400	OlaldeNature2018	England_MBA	2.98566	709969	1	Britain	blue	Agriculture
I8808	Kenya_LSA	9.53799	33.2564	4	18.0678	2	0	0	0	0	-0.067	34.667	1849	PrendergastLipsonSawchukScience2019	Kenya_LSA	1.36891	709920	1	East Africa	purple	Foraging
I7425	Iberia_NazariPeriod_Muslim	0	0	0	0	0	0	0	0	0	36.9492	-3.538	600	OlaldeScience2019	Iberia_NazariPeriod_Muslim	1.62985	709907	1	Iberia	blue	Agriculture
I1878_published	Hungary_EN_Starcevo_o_published	4.0518	4.0518	1	0	0	0	0	0	0	46.2086	18.7	7700	LipsonNature2017	Hungary_EN_Starcevo_o_published	1.468	709555	1	Balkans	blue	Agriculture
RISE602.SG	Russia_IA.SG	10.7658	19.5633	3	10.7658	1	0	0	0	0	50.615	86.459	2450	AllentoftNature2015	Russia_IA.SG	1.283	709371	1	Steppe	gold	Pastoralism
I6715	Russia_Afanasievo	10.2518	43.9166	7	18.7411	2	0	0	0	0	48.8327	83.9097	4850	NarasimhanPattersonScience2019	Russia_Afanasievo	1.30977	708932	1	Steppe	gold	Pastoralism
I5234	Serbia_Mesolithic_IronGates	7.75931	13.2643	2	0	0	0	0	0	0	44.5959	22.0106	9800	MathiesonNature2018	Serbia_Mesolithic_IronGates	1.362	708929	1	Balkans	purple	Foraging
R104.SG	Italy_LA_oSardiniaLike.SG	4.8675	8.9783	2	0	0	0	0	0	0	41.8948	12.4763	1319	AntonioGaoMootsScience2019	Italy_LA_oSardiniaLike.SG	0.923495	708801	1	Central Italy	blue	Agriculture
RISE569.SG	Czech_EarlySlav_dup.I4137.SG	0	0	0	0	0	0	0	0	0	50.19	14.158	1235	AllentoftNature2015	Czech_EarlySlav_dup.I4137.SG	0.98	708529	1	Central Europe	blue	Agriculture
I4551	Latvia_HG	0	0	0	0	0	0	0	0	0	56.2833	25.1333	7671	MathiesonNature2018	Latvia_HG	3.901	708525	1	Baltic Sea	purple	Foraging
I2532	Romania_EN	7.1536	11.7857	2	0	0	0	0	0	0	45.466	27.01	7621	MathiesonNature2018	Romania_EN	2.183	708400	1	Balkans	blue	Agriculture
DA117.SG	Kyrgyzstan_Nomad_modern.SG	0	0	0	0	0	0	0	0	0	43.0686	68.2489	144	DamgaardNature2018	Kyrgyzstan_Nomad_modern.SG	1.171	708169	1	Steppe	gold	Pastoralism
I7275	Czech_BellBeaker	0	0	0	0	0	0	0	0	0	50.19	14.158	4200	OlaldeNature2018	Czech_BellBeaker	2.38218	708042	1	Central Europe	blue	Agriculture
I3345	India_RoopkundB	0	0	0	0	0	0	0	0	0	30.2472	79.7374	140	HarneyNatureCommunications2019	India_RoopkundB	1.547	706651	1	Central Asia	gray	Low Certainty
I0943	Russia_MLBA_Sintashta	19.5049	52.4557	6	38.5558	3	19.5049	1	0	0	52.8167	60.4667	3800	NarasimhanPattersonScience2019	Russia_MLBA_Sintashta	1.41995	704696	1	Steppe	gold	Pastoralism
MAL004	Vanuatu_2500BP	16.1654	40.6509	5	26.7562	2	16.1654	1	0	0	-16.0739	167.448	2505	PosthNatureEcologyEvolution2018	Vanuatu_2500BP	1.59399	704519	1	Vanuatu	blue	Agriculture
I5769	Bulgaria_IA	0	0	0	0	0	0	0	0	0	43.1609	25.8834	2605	MathiesonNature2018	Bulgaria_IA	5.356	704450	1	Balkans	gray	Low Certainty
I7269	Czech_BellBeaker	0	0	0	0	0	0	0	0	0	50.19	14.158	4200	OlaldeNature2018	Czech_BellBeaker	1.71631	703041	1	Central Europe	blue	Agriculture
Kivutkalns25	Latvia_BA	11.0407	21.7444	3	11.0407	1	0	0	0	0	56.8521	24.272	2623	MittnikNatureCommunications2018	Latvia_BA	1.50492	703010	1	Baltic Sea	blue	Agriculture
I1705	Jordan_EBA	0	0	0	0	0	0	0	0	0	31.988	35.976	4032	LazaridisNature2016	Jordan_EBA	2.037	702533	1	Levante	blue	Agriculture
I3388	Russia_Afanasievo	7.7301	16.6135	3	0	0	0	0	0	0	48.8327	83.9097	4600	NarasimhanPattersonScience2019	Russia_Afanasievo	2.697	702290	1	Steppe	gold	Pastoralism
DA142.SG	Russia_Medieval_Nomad.SG	0	0	0	0	0	0	0	0	0	47.2824	39.541	1000	DamgaardNature2018	Russia_Medieval_Nomad.SG	1.178	702174	1	Steppe	gold	Pastoralism
I0854_published	Anatolia_N_sister.I0736_published	5.63149	5.63149	1	0	0	0	0	0	0	40.3037	29.6085	8106	MathiesonNature2015	Anatolia_N_sister.I0736_published	1.571	701601	1	Aegan	blue	Agriculture
I4425	Vanuatu_150BP	12.5123	62.7456	9	34.2146	3	12.5123	1	0	0	-17.6523	168.402	135	LipsonCurrentBiology2018	Vanuatu_150BP	2.052	700783	1	Vanuatu	blue	Agriculture
I5379	England_BellBeaker	0	0	0	0	0	0	0	0	0	50.9192	-2.01544	4330	OlaldeNature2018	England_BellBeaker	1.899	700532	1	Britain	blue	Agriculture
Olsund	Sweden_LNBA	19.3713	122.838	12	90.6861	7	62.2747	4	0	0	61.6585	17.0037	4306	MittnikNatureCommunications2018	Sweden_LNBA	2.38898	699257	1	Baltic Sea	gray	Low Certainty
I3494	Iberia_BA	0	0	0	0	0	0	0	0	0	38.8494	-0.87138	3787	OlaldeScience2019	Iberia_BA	1.423	698862	1	Iberia	blue	Agriculture
I7604	Iberia_C	4.676	8.7146	2	0	0	0	0	0	0	43.58	-2.14	5050	OlaldeScience2019	Iberia_C	1.19163	698628	1	Iberia	blue	Agriculture
I2056	Russia_Caucasus_Eneolithic	8.97169	18.396	3	8.97169	1	0	0	0	0	44.4513	40.1029	6456	WangNatureCommunications2019	Russia_Caucasus_Eneolithic	1.34506	698137	1	Steppe	gray	Low Certainty
R54.SG	Italy_Medieval_EarlyModern.SG	5.2849	5.2849	1	0	0	0	0	0	0	41.6877	13.0865	595	AntonioGaoMootsScience2019	Italy_Medieval_EarlyModern.SG	0.887811	698108	1	Central Italy	blue	Agriculture
ARM002	Russia_Caucasus_KuraAraxes	16.6596	29.9104	3	25.7203	2	16.6596	1	0	0	40.8667	43.7167	5148	WangNatureCommunications2019	Russia_Caucasus_KuraAraxes	1.50296	698101	1	Steppe	blue	Agriculture
I11531	Kazakhstan_Kumsay_EBA	20.1163	90.7797	8	79.621	6	50.7479	3	20.1163	1	49.49	58.51	4953	NarasimhanPattersonScience2019	Kazakhstan_Kumsay_EBA	1.99889	697923	1	Steppe	gold	Pastoralism
I4070	Netherlands_BA	27.2373	33.271	2	27.2373	1	27.2373	1	27.2373	1	52.7336	5.09618	3714	OlaldeNature2018	Netherlands_BA	1.782	697834	1	Central Europe	blue	Agriculture
I11752	Russia_Afanasievo	48.6461	142.494	9	127.235	6	116.169	5	48.6461	1	51.3165	83.0408	4650	NarasimhanPattersonScience2019	Russia_Afanasievo	2.63001	697749	1	Steppe	gold	Pastoralism
AH4.SG	Iran_TepeAbdulHosein_N.SG	16.5743	31.8077	4	16.5743	1	16.5743	1	0	0	34.1883	48.3689	9930	BroushakiScience2016	Iran_TepeAbdulHosein_N.SG	0.966	697107	1	Central Asia	plum	Aceramic Farmer
CHV001.A0101	Russia_Chalmny_Varre	18.4781	124.914	16	65.1906	5	47.543	3	0	0	67.6883	35.9439	150	LamnidisNatureCommunications2018	Russia_Chalmny_Varre	1.30598	696242	1	Islands	gray	Low Certainty
MA79	Sar-MN	12.2905	30.8695	4	21.4168	2	12.2905	1	0	0	39.87	9.2356	6055	Marcus et al. 2018	Sar-MN	1.43547	695651	1	Sardinia	blue	Agriculture
I2298_published	Tanzania_Pemba_600BP_published	6.222	6.222	1	0	0	0	0	0	0	-4.9	39.6	606	SkoglundCell2017	Tanzania_Pemba_600BP_published	1.872	695242	1	East Africa	purple	Foraging
SZ22	Hungary_Langobard_son.SZ24_brother.SZ22	0	0	0	0	0	0	0	0	0	46.2833	17.85	1442	AmorimNatureCommunications2018	Hungary_Langobard_son.SZ24_brother.SZ22	1.7109	695137	1	Balkans	blue	Agriculture
I0370	Russia_EBA_Yamnaya_Samara	7.012	17.5448	3	0	0	0	0	0	0	51.27	58.18	4850	MathiesonNature2015 (1240k of same same sample with 390k in HaakLazaridis2015)	Russia_EBA_Yamnaya_Samara	1.043	695086	1	Steppe	gold	Pastoralism
I4246_published	Iberia_BellBeaker_o_published	11.34	15.8588	2	11.34	1	0	0	0	0	40.4397	-3.50639	4202	OlaldeScience2019	Iberia_BellBeaker_o_published	1.12863	694170	1	Iberia	blue	Agriculture
I12134_published	Pakistan_IA_Loebanr_published	4.9914	4.9914	1	0	0	0	0	0	0	34.7515	72.4019	2850	NarasimhanPattersonScience2019	Pakistan_IA_Loebanr_published	2.35461	693958	1	Central Asia	blue	Agriculture
I1706	Jordan_EBA	0	0	0	0	0	0	0	0	0	31.988	35.976	4345	LazaridisNature2016	Jordan_EBA	3.749	693946	1	Levante	blue	Agriculture
I7759	Russia_UstBelaya_Angara	6.84301	38.0297	7	0	0	0	0	0	0	52.9169	103.657	7035	FlegontovNature2019	Russia_UstBelaya_Angara	1.22754	693640	1	East Steppe	purple	Foraging
I12459	Pakistan_IA_Loebanr	8.9435	8.9435	1	8.9435	1	0	0	0	0	34.7515	72.4019	2850	NarasimhanPattersonScience2019	Pakistan_IA_Loebanr	1.55401	692717	1	Central Asia	blue	Agriculture
I10523	Pakistan_IA_Katelai	0	0	0	0	0	0	0	0	0	34.7658	72.3491	2850	NarasimhanPattersonScience2019	Pakistan_IA_Katelai	1.53998	691959	1	Central Asia	blue	Agriculture
I1730	Jordan_EBA	0	0	0	0	0	0	0	0	0	31.988	35.976	4344	LazaridisNature2016	Jordan_EBA	1.673	691850	1	Levante	blue	Agriculture
I1381	France_BellBeaker	4.96659	4.96659	1	0	0	0	0	0	0	49.153	6.102	4100	OlaldeNature2018	France_BellBeaker	1.554	690979	1	Central Europe	blue	Agriculture
I5118	Hungary_LC_EBA_Baden_Yamnaya	0	0	0	0	0	0	0	0	0	47.8099	20.8893	5100	OlaldeNature2018	Hungary_LC_EBA_Baden_Yamnaya	1.631	690337	1	Eastern Europe	gold	Pastoralism
CP21_published	Brazil_LapaDoSanto_9600BP_published	15.2918	74.0582	9	50.1723	4	29.905	2	0	0	-19.4772	-44.0381	9250	PosthNakatsukaCell2018	Brazil_LapaDoSanto_9600BP_published	1.377	690238	1	Atlantic Coast	purple	Foraging
I7714	Pakistan_H_Barikot	0	0	0	0	0	0	0	0	0	34.757	72.3624	1948	NarasimhanPattersonScience2019	Pakistan_H_Barikot	1.32988	690111	1	Central Asia	blue	Agriculture
DA47.SG	Kyrgyzstan_TianShanSaka.SG	0	0	0	0	0	0	0	0	0	41.4281	75.3297	2122	DamgaardNature2018	Kyrgyzstan_TianShanSaka.SG	1.5	689794	1	Steppe	gold	Pastoralism
R1551.SG	Italy_Imperial.SG	0	0	0	0	0	0	0	0	0	42.0659	12.5866	1817	AntonioGaoMootsScience2019	Italy_Imperial.SG	0.874663	689420	1	Central Italy	blue	Agriculture
I7201	Czech_EBA	6.1071	10.4659	2	0	0	0	0	0	0	50.0504	14.3667	4250	OlaldeNature2018	Czech_EBA	1.82083	689010	1	Central Europe	blue	Agriculture
I5119	Hungary_LC_EBA_Baden_Yamnaya	0	0	0	0	0	0	0	0	0	47.8099	20.8893	5123	OlaldeNature2018	Hungary_LC_EBA_Baden_Yamnaya	1.588	687360	1	Eastern Europe	gold	Pastoralism
I6470	Iberia_BA	0	0	0	0	0	0	0	0	0			3601	OlaldeScience2019	Iberia_BA	1.132	687251	1	Iberia	blue	Agriculture
I6888	Pakistan_IA_Aligrama2	0	0	0	0	0	0	0	0	0	34.8049	72.3182	2754	NarasimhanPattersonScience2019	Pakistan_IA_Aligrama2	1.2883	687206	1	Central Asia	blue	Agriculture
SUC007	Sar-EMBA	0	0	0	0	0	0	0	0	0	40.8103	8.44418	4328	Marcus et al. 2018	Sar-EMBA	1.25824	686583	1	Sardinia	blue	Agriculture
I4627	Latvia_MN	28.5441	223.302	24	157.855	12	97.7358	6	28.5441	1	56.2833	25.1333	6064	MathiesonNature2018	Latvia_MN	1.77	686273	1	Baltic Sea	purple	Foraging
DA337.SG	Russia_Shamanka_EBA.SG	37.5716	271.915	24	204.881	12	139.609	6	89.1531	3	51.6983	103.703	4331	DamgaardScience2018	Russia_Shamanka_EBA.SG	1.1	685820	1	East Steppe	purple	Foraging
I7195	Czech_EBA	4.537	4.537	1	0	0	0	0	0	0	50.0504	14.3667	4250	OlaldeNature2018	Czech_EBA	2.20957	685817	1	Central Europe	blue	Agriculture
R71.SG	Italy_Imperial.SG	0	0	0	0	0	0	0	0	0	41.8337	12.4686	1750	AntonioGaoMootsScience2019	Italy_Imperial.SG	0.912271	685254	1	Central Italy	blue	Agriculture
I0984	Russia_MLBA_Sintashta	5.5961	9.72071	2	0	0	0	0	0	0	52.8167	60.4667	3853	NarasimhanPattersonScience2019	Russia_MLBA_Sintashta	0.990519	684687	1	Steppe	gold	Pastoralism
I6294	Russia_Poltavka	7.4041	24.0846	4	0	0	0	0	0	0	53.5898	50.5713	4721	NarasimhanPattersonScience2019	Russia_Poltavka	1.02177	684101	1	Steppe	gold	Pastoralism
DA341.SG	Russia_Lokomotiv_Eneolithic.SG	8.3706	36.3033	5	16.4765	2	0	0	0	0	52.2869	104.249	7585	DamgaardScience2018	Russia_Lokomotiv_Eneolithic.SG	1.2	683757	1	East Steppe	purple	Foraging
CL83	Italy_North_EarlyMedieval_Langobards_brother.CL84_son.CL87	0	0	0	0	0	0	0	0	0	45.0792	7.5783	1345	AmorimNatureCommunications2018	Italy_North_EarlyMedieval_Langobards_brother.CL84_son.CL87	1.03067	683335	1	Central Europe	blue	Agriculture
I2384_published	Hungary_MN_ALPc_III_published	0	0	0	0	0	0	0	0	0	47.8576	21.4324	7130	LipsonNature2017	Hungary_MN_ALPc_III_published	1.569	683331	1	Eastern Europe	blue	Agriculture
I11521	Uzbekistan_BA_Bustan_o1	0	0	0	0	0	0	0	0	0	37.6667	67	3400	NarasimhanPattersonScience2019	Uzbekistan_BA_Bustan_o1	1.54148	683196	1	Central Asia	gray	Low Certainty
I12460	Pakistan_IA_Katelai	0	0	0	0	0	0	0	0	0	34.7658	72.3491	2850	NarasimhanPattersonScience2019	Pakistan_IA_Katelai	1.62153	682756	1	Central Asia	blue	Agriculture
I5833	Germany_BellBeaker	4.6488	8.7503	2	0	0	0	0	0	0	48.841	12.75	4200	OlaldeNature2018	Germany_BellBeaker	3.01	680513	1	Central Europe	blue	Agriculture
I4565	Iberia_C	0	0	0	0	0	0	0	0	0	41.2916	1.0638	4915	OlaldeScience2019	Iberia_C	1.156	680128	1	Iberia	blue	Agriculture
DA16.SG	Kazakhstan_CentralSaka.SG	4.40321	4.40321	1	0	0	0	0	0	0	48.4883	74.4255	2536	DamgaardNature2018	Kazakhstan_CentralSaka.SG	1.046	679727	1	Steppe	gold	Pastoralism
MA2213_final.SG	Anatolia_EBA.SG	19.1531	42.2274	3	37.3872	2	37.3872	2	0	0	38.6293	34.2977	4700	DamgaardScience2018	Anatolia_EBA.SG	0.889662	679582	1	Aegan	blue	Agriculture
AITI_78	Germany_Lech_EBA	6.8213	6.8213	1	0	0	0	0	0	0	48.2228	10.845	3741	MittnikScience2019	Germany_Lech_EBA	2.30525	679165	1	Central Europe	blue	Agriculture
I1028	Russia_MLBA_Sintashta_o3	13.7208	19.2439	2	13.7208	1	13.7208	1	0	0	52.8167	60.4667	3721	NarasimhanPattersonScience2019	Russia_MLBA_Sintashta_o3	1.029	679080	1	Steppe	gold	Pastoralism
I12462	Pakistan_IA_Katelai	0	0	0	0	0	0	0	0	0	34.7658	72.3491	2850	NarasimhanPattersonScience2019	Pakistan_IA_Katelai	1.51946	679046	1	Central Asia	blue	Agriculture
SUC002	Sar-EMBA	4.4095	4.4095	1	0	0	0	0	0	0	40.8103	8.44418	4072	Marcus et al. 2018	Sar-EMBA	1.22432	678860	2	Sardinia	blue	Agriculture
SUA002	Sar-EMBA	4.7382	4.7382	1	0	0	0	0	0	0	39.87	9.2356	4100	Marcus et al. 2018	Sar-EMBA	1.68937	678251	1	Sardinia	blue	Agriculture
I4259	Turkmenistan_C_Parkhai	16.7059	90.1083	9	73.9154	6	42.7228	3	0	0	38.348	56.2454	5068	NarasimhanPattersonScience2019	Turkmenistan_C_Parkhai	1.716	677966	1	Central Asia	blue	Agriculture
DA129.SG	Kazakhstan_Nomad_IA.SG	0	0	0	0	0	0	0	0	0	43.14	76.2253	2324	DamgaardNature2018	Kazakhstan_Nomad_IA.SG	1.102	677641	1	Steppe	gold	Pastoralism
kzb005.SG	Russia_Srubnaya_Alakul_brother.kzb008.SG	5.3895	10.0127	2	0	0	0	0	0	0	53.9303	55.7431	3737	KrzewinskaScienceAdvances2018	Russia_Srubnaya_Alakul_brother.kzb008.SG	0.849416	677293	1	Steppe	gold	Pastoralism
CL25	Italy_North_EarlyMedieval_Langobards	78.044	168.288	9	149.946	6	121.168	3	102.704	2	45.0792	7.5783	1345	AmorimNatureCommunications2018	Italy_North_EarlyMedieval_Langobards	1.08912	677055	1	Central Europe	blue	Agriculture
CP25	Brazil_LapaDoSanto_9600BP	21.0687	169.059	25	62.5107	5	45.2694	3	21.0687	1	-19.4772	-44.0381	9605	PosthNakatsukaCell2018	Brazil_LapaDoSanto_9600BP	1.305	676917	1	Atlantic Coast	purple	Foraging
I2606	England_N	36.1439	242.213	16	212.741	11	191.314	9	97.3385	3	51.4928	-0.665402	5065	OlaldeNature2018	England_N	1.18087	676373	1	Britain	blue	Agriculture
DA29.SG	Kazakhstan_GoldenHordeEuro.SG	0	0	0	0	0	0	0	0	0	43.0686	68.2489	550	DamgaardNature2018	Kazakhstan_GoldenHordeEuro.SG	1.115	676257	1	Steppe	blue	Agriculture
I3393	Russia_MLBA_Krasnoyarsk_father.or.son.I6718	8.2657	17.2109	3	8.2657	1	0	0	0	0	55.1924	89.3053	3600	NarasimhanPattersonScience2019	Russia_MLBA_Krasnoyarsk_father.or.son.I6718	1.18	676099	1	Steppe	gold	Pastoralism
RISE601.SG	Russia_IA.SG	15.1908	60.0412	7	49.889	5	15.1908	1	0	0	50.213	85.725	2450	AllentoftNature2015	Russia_IA.SG	1.17	674941	1	Steppe	gold	Pastoralism
EHU002	Iberia_C	4.98229	4.98229	1	0	0	0	0	0	0	42.4192	-3.48475	4363	OlaldeScience2019	Iberia_C	1.23279	674286	1	Iberia	blue	Agriculture
I5521	Germany_BellBeaker	4.46019	4.46019	1	0	0	0	0	0	0	48.33	10.895	4250	OlaldeNature2018	Germany_BellBeaker	1.105	673566	1	Central Europe	blue	Agriculture
I1895_published	Hungary_MN_Vinca_published	0	0	0	0	0	0	0	0	0	45.5969	18.2825	7151	LipsonNature2017	Hungary_MN_Vinca_published	1.15	673444	1	Balkans	blue	Agriculture
I8198	Iberia_LN_C	0	0	0	0	0	0	0	0	0	37.24	-4.24	4650	OlaldeScience2019	Iberia_LN_C	3.11824	673223	1	Iberia	blue	Agriculture
rath3.SG	Ireland_BA.SG	4.6289	4.6289	1	0	0	0	0	0	0	55.2921	-6.19168	3585	CassidyPNAS2016	Ireland_BA.SG	0.838	673050	1	Britain	blue	Agriculture
CL36	Italy_North_EarlyMedieval_Langobards	0	0	0	0	0	0	0	0	0	45.0792	7.5783	1345	AmorimNatureCommunications2018	Italy_North_EarlyMedieval_Langobards	1.61858	672052	1	Central Europe	blue	Agriculture
I12458	Pakistan_IA_Loebanr	0	0	0	0	0	0	0	0	0	34.7515	72.4019	2850	NarasimhanPattersonScience2019	Pakistan_IA_Loebanr	1.51146	672007	1	Central Asia	blue	Agriculture
Spiginas4	Lithuania_Mesolithic	12.1435	54.947	8	21.7176	2	12.1435	1	0	0	55.7679	22.4171	8285	MittnikNatureCommunications2018	Lithuania_Mesolithic	1.17254	670952	1	Baltic Sea	purple	Foraging
I3041	Scotland_N	9.448	13.5861	2	9.448	1	0	0	0	0	56.4146	-5.46918	5440	OlaldeNature2018	Scotland_N	1.396	670870	1	Britain	blue	Agriculture
R72.SG	Italy_Imperial.SG	0	0	0	0	0	0	0	0	0	41.8337	12.4686	1750	AntonioGaoMootsScience2019	Italy_Imperial.SG	0.873865	670829	1	Central Italy	blue	Agriculture
I6775	England_BellBeaker	9.48169	23.4191	4	9.48169	1	0	0	0	0			4150	OlaldeNature2018	England_BellBeaker	1.64102	670798	1	Britain	blue	Agriculture
DA104.SG	Kyrgyzstan_TianShanHun.SG	0	0	0	0	0	0	0	0	0	42.1569	77.4056	1600	DamgaardNature2018	Kyrgyzstan_TianShanHun.SG	1.105	670066	1	Steppe	gold	Pastoralism
oll007	Sweden_Megalithic	8.6829	17.3854	3	8.6829	1	0	0	0	0	56.0055	14.0888	4630	MalmstromProcBiolSci2019	Sweden_Megalithic	0.861027	669883	1	Baltic Sea	blue	Agriculture
I13219	Pakistan_IA_Butkara	0	0	0	0	0	0	0	0	0	34.7658	72.3491	2850	NarasimhanPattersonScience2019	Pakistan_IA_Butkara	1.3164	669748	1	Central Asia	blue	Agriculture
I3269	Iberia_C	11.6883	35.3531	5	20.3982	2	0	0	0	0	42.63	-2.7	5000	LipsonNature2017	Iberia_C	1.925	669669	1	Iberia	blue	Agriculture
I2787	Hungary_EBA_BellBeaker	4.4963	4.4963	1	0	0	0	0	0	0	47.3832	19.0203	4280	OlaldeNature2018	Hungary_EBA_BellBeaker	1.117	669314	1	Eastern Europe	blue	Agriculture
I12137_published	Pakistan_IA_Loebanr_published	6.6727	6.6727	1	0	0	0	0	0	0	34.7515	72.4019	2850	NarasimhanPattersonScience2019	Pakistan_IA_Loebanr_published	2.21581	668321	1	Central Asia	blue	Agriculture
DA2.SG	Russia_Tagar.SG	8.3068	25.1488	4	8.3068	1	0	0	0	0	54.6758	90.8536	2818	DamgaardNature2018	Russia_Tagar.SG	1.057	667800	1	Steppe	gold	Pastoralism
I6556	Pakistan_IA_Loebanr	0	0	0	0	0	0	0	0	0	34.7515	72.4019	2796	NarasimhanPattersonScience2019	Pakistan_IA_Loebanr	1.35316	667506	1	Central Asia	blue	Agriculture
I11478	Iran_BA1_ShahrISokhta	0	0	0	0	0	0	0	0	0	30.6499	61.4003	4500	NarasimhanPattersonScience2019	Iran_BA1_ShahrISokhta	1.98561	667006	1	Central Asia	blue	Agriculture
I12138_published	Pakistan_IA_Loebanr_o_published	0	0	0	0	0	0	0	0	0	34.7515	72.4019	2948	NarasimhanPattersonScience2019	Pakistan_IA_Loebanr_o_published	2.2098	666810	1	Central Asia	blue	Agriculture
CovaMoura364.SG	Iberia_LN_C.SG	17.5944	28.0556	3	17.5944	1	17.5944	1	0	0	38.745	-9.21522	4900	MartinianoPLoSGenetics2017	Iberia_LN_C.SG	0.827594	666359	1	Iberia	blue	Agriculture
I5396	Pakistan_IA_Katelai	5.9548	5.9548	1	0	0	0	0	0	0	34.7658	72.3491	2811	NarasimhanPattersonScience2019	Pakistan_IA_Katelai	1.127	665846	1	Central Asia	blue	Agriculture
DA72.SG	Kyrgyzstan_TianShanHun.SG	0	0	0	0	0	0	0	0	0	41.5014	75.7947	1564	DamgaardNature2018	Kyrgyzstan_TianShanHun.SG	1.273	665597	1	Steppe	gold	Pastoralism
I12445	Pakistan_IA_Katelai	0	0	0	0	0	0	0	0	0	34.7658	72.3491	2850	NarasimhanPattersonScience2019	Pakistan_IA_Katelai	1.70099	665526	1	Central Asia	blue	Agriculture
I2925	Iran_C_TepeHissar	0	0	0	0	0	0	0	0	0	36.1544	54.3836	4724	NarasimhanPattersonScience2019	Iran_C_TepeHissar	1.884	664720	1	Central Asia	blue	Agriculture
TV32032extra.SG	Iberia_MBA.SG	0	0	0	0	0	0	0	0	0			3550	MartinianoPLoSGenetics2017	Iberia_MBA.SG	0.86101	664207	1	Iberia	blue	Agriculture
I0040	Peru_Lauricocha_5800BP	11.8695	75.5858	13	21.2502	2	0	0	0	0	-10.3222	-76.6667	5845	PosthNakatsukaCell2018	Peru_Lauricocha_5800BP	0.94	663631	1	Andean	purple	Foraging
I8134	Iberia_MN_Cadiz	5.6782	5.6782	1	0	0	0	0	0	0	36.445	-6.21	5950	OlaldeScience2019	Iberia_MN_Cadiz	1.67311	663508	1	Iberia	blue	Agriculture
I1101	Anatolia_N	0	0	0	0	0	0	0	0	0	40.3037	29.6085	8300	MathiesonNature2015	Anatolia_N	1.56	663312	1	Aegan	blue	Agriculture
I4312	Uzbekistan_BA_Dzharkutan1	0	0	0	0	0	0	0	0	0	37.75	67	3629	NarasimhanPattersonScience2019	Uzbekistan_BA_Dzharkutan1	1.89	662617	1	Central Asia	blue	Agriculture
I1784	Turkmenistan_Gonur_BA_1	0	0	0	0	0	0	0	0	0	38.2123	62.0344	4066	NarasimhanPattersonScience2019	Turkmenistan_Gonur_BA_1	1.794	662584	1	Central Asia	blue	Agriculture
I12136_published	Pakistan_IA_Loebanr_mother.I6555_published	0	0	0	0	0	0	0	0	0	34.7515	72.4019	2850	NarasimhanPattersonScience2019	Pakistan_IA_Loebanr_mother.I6555_published	2.08101	662397	1	Central Asia	blue	Agriculture
I7060	Kazakhstan_MLBA_OyDzhaylau	6.2435	10.8417	2	0	0	0	0	0	0	42.6894	73.1175	3473	NarasimhanPattersonScience2019	Kazakhstan_MLBA_OyDzhaylau	1.08389	662193	1	Steppe	gold	Pastoralism
I4289	Uzbekistan_BA_SappaliTepe	4.9386	4.9386	1	0	0	0	0	0	0	37.4167	66.8333	3799	NarasimhanPattersonScience2019	Uzbekistan_BA_SappaliTepe	1.529	661883	1	Central Asia	blue	Agriculture
I1840	Iberia_BA	16.1968	16.1968	1	16.1968	1	16.1968	1	0	0	42.57	-2.62	3507	OlaldeScience2019	Iberia_BA	0.988	661465	1	Iberia	blue	Agriculture
I8246_published	Pakistan_IA_Aligrama2_published	0	0	0	0	0	0	0	0	0	34.8049	72.3182	2710	NarasimhanPattersonScience2019	Pakistan_IA_Aligrama2_published	0.605312	661402	1	Central Asia	blue	Agriculture
I3983	Iberia_Roman	0	0	0	0	0	0	0	0	0	37.1775	-3.60917	1604	OlaldeScience2019	Iberia_Roman	1.856	661285	1	Iberia	blue	Agriculture
I2427	Bulgaria_C	4.3311	4.3311	1	0	0	0	0	0	0	43.0589	26.7672	6340	MathiesonNature2018	Bulgaria_C	1.492	661216	1	Balkans	blue	Agriculture
Kivutkalns222	Latvia_BA	5.5837	15.0658	3	0	0	0	0	0	0	56.8521	24.272	2523	MittnikNatureCommunications2018	Latvia_BA	1.22607	660810	1	Baltic Sea	blue	Agriculture
R1289.SG	Italy_Medieval_EarlyModern_oCentralEuropean.SG	0	0	0	0	0	0	0	0	0	41.8965	12.4719	521	AntonioGaoMootsScience2019	Italy_Medieval_EarlyModern_oCentralEuropean.SG	0.840863	660435	1	Central Italy	blue	Agriculture
R1547.SG	Italy_Imperial.SG	0	0	0	0	0	0	0	0	0	42.0659	12.5866	1814	AntonioGaoMootsScience2019	Italy_Imperial.SG	0.822757	659935	1	Central Italy	blue	Agriculture
KDC002	Russia_North_Caucasus_MBA	21.252	48.1335	5	31.389	2	21.252	1	21.252	1	43.354	43.7219	3750	WangNatureCommunications2019	Russia_North_Caucasus_MBA	1.68918	659735	1	Steppe	gold	Pastoralism
I4085	Turkmenistan_C_TepeAnau	16.8748	28.7231	3	16.8748	1	16.8748	1	0	0	37.872	58.225	5450	NarasimhanPattersonScience2019	Turkmenistan_C_TepeAnau	1.294	659729	1	Central Asia	blue	Agriculture
I6675	Turkmenistan_LBA_Sumbar	0	0	0	0	0	0	0	0	0	37.9316	58.4325	3250	NarasimhanPattersonScience2019	Turkmenistan_LBA_Sumbar	0.985655	658949	1	Central Asia	blue	Agriculture
Yaghan895.SG	Argentina_BeagleChannel_Yamana_100BP.SG	19.9302	176.285	28	57.6596	5	19.9302	1	0	0	-55.01	-69.07	100	RaghavanScience2015	Argentina_BeagleChannel_Yamana_100BP.SG	1.446	658876	1	Patagonia	purple	Foraging
I11476	Iran_BA1_ShahrISokhta	0	0	0	0	0	0	0	0	0	30.6499	61.4003	4600	NarasimhanPattersonScience2019	Iran_BA1_ShahrISokhta	2.05513	658230	1	Central Asia	blue	Agriculture
I0156.SG	England_LIA_ERoman.SG	5.0354	5.0354	1	0	0	0	0	0	0	52.08	0.18	2017	SchiffelsNatureCommunications2016	England_LIA_ERoman.SG	0.818	658217	1	Britain	blue	Agriculture
ARS009.A0101	Mongolia_Khovsgol_LBA	0	0	0	0	0	0	0	0	0	49.657	99.7259	2900	JeongPNAS2018	Mongolia_Khovsgol_LBA	1.07137	657731	1	East Steppe	gold	Pastoralism
I5272	Russia_Afanasievo	9.7081	20.6697	3	9.7081	1	0	0	0	0	50.7565	85.5609	4895	NarasimhanPattersonScience2019	Russia_Afanasievo	1.116	657546	1	Steppe	gold	Pastoralism
I8728_published	Iran_BA2_ShahrISokhta_published	0	0	0	0	0	0	0	0	0	30.6499	61.4003	4500	NarasimhanPattersonScience2019	Iran_BA2_ShahrISokhta_published	1.14141	657401	1	Central Asia	blue	Agriculture
I11462	Iran_BA1_ShahrISokhta	5.225	5.225	1	0	0	0	0	0	0	30.6499	61.4003	4846	NarasimhanPattersonScience2019	Iran_BA1_ShahrISokhta	1.87954	656926	1	Central Asia	blue	Agriculture
I3601	Germany_BellBeaker	6.1052	6.1052	1	0	0	0	0	0	0	48.8833	12.5332	4175	OlaldeNature2018	Germany_BellBeaker	2.336	656910	1	Central Europe	blue	Agriculture
I7489	Russia_EBA_Yamnaya_Samara	13.8998	30.5195	4	13.8998	1	13.8998	1	0	0	52.9128	50.9906	5076	NarasimhanPattersonScience2019	Russia_EBA_Yamnaya_Samara	1.07038	656704	1	Steppe	gold	Pastoralism
R1015.SG	Italy_IA_Republic.SG	45.5044	290.843	21	241.555	13	230.877	12	89.822	3	42.0168	12.1004	2800	AntonioGaoMootsScience2019	Italy_IA_Republic.SG	0.942467	656616	1	Central Italy	blue	Agriculture
I2418	England_BellBeaker	4.7847	9.0306	2	0	0	0	0	0	0	51.168	-1.77254	4270	OlaldeNature2018	England_BellBeaker	1.411	656573	1	Britain	blue	Agriculture
DA362.SG	Russia_Shamanka_Eneolithic.SG	11.4751	64.8352	9	39.1387	4	0	0	0	0	51.6983	103.703	7242	DamgaardScience2018	Russia_Shamanka_Eneolithic.SG	1.1	656345	1	East Steppe	purple	Foraging
I11501	Kazakhstan_Kumsay_EBA	7.697	7.697	1	0	0	0	0	0	0	49.49	58.51	5169	NarasimhanPattersonScience2019	Kazakhstan_Kumsay_EBA	1.11681	656063	1	Steppe	gold	Pastoralism
I7412	Uzbekistan_BA_Dzharkutan1	0	0	0	0	0	0	0	0	0	37.75	67	3646	NarasimhanPattersonScience2019	Uzbekistan_BA_Dzharkutan1	1.09557	654512	1	Central Asia	blue	Agriculture
RISE1241.SG	Poland_Sandomierz_GAC.SG	15.8401	40.1842	4	29.6561	2	29.6561	2	0	0	50.6	21.7	4753	SchroederPNAS2019	Poland_Sandomierz_GAC.SG	0.79973	654308	1	Eastern Europe	blue	Agriculture
RISE503.SG	Russia_Andronovo.SG	5.7119	5.7119	1	0	0	0	0	0	0	53.456	85.447	3569	AllentoftNature2015	Russia_Andronovo.SG	0.879	653791	1	Steppe	gold	Pastoralism
I7572	England_MBA	4.2478	4.2478	1	0	0	0	0	0	0	52.3466	0.031827	3400	OlaldeNature2018	England_MBA	1.20018	653485	1	Britain	blue	Agriculture
Kretuonas2	Lithuania_EMN_Narva	11.9557	110.414	18	11.9557	1	0	0	0	0	55.26	26.098	6150	MittnikNatureCommunications2018	Lithuania_EMN_Narva	1.23101	653282	1	Baltic Sea	purple	Foraging
I3874	France_BellBeaker	0	0	0	0	0	0	0	0	0	44.476	6.369	4069	OlaldeNature2018	France_BellBeaker	1.634	652965	1	Central Europe	blue	Agriculture
I2424	Bulgaria_C	0	0	0	0	0	0	0	0	0	43.0578	26.9836	6304	MathiesonNature2018	Bulgaria_C	1.273	652285	1	Balkans	blue	Agriculture
DA164.SG	Russia_Alan.SG	0	0	0	0	0	0	0	0	0	43.3276	44.1784	850	DamgaardNature2018	Russia_Alan.SG	1.082	651086	1	Steppe	gold	Pastoralism
I1736	Ukraine_N	7.9837	23.1434	4	0	0	0	0	0	0	47.4342	35.2764	8109	MathiesonNature2018	Ukraine_N	1.238	650136	1	Black Sea	purple	Foraging
I1846	Iberia_C	4.1244	4.1244	1	0	0	0	0	0	0	42.57	-2.57	4800	OlaldeScience2019	Iberia_C	0.975267	650008	1	Iberia	blue	Agriculture
RISE672.SG	Russia_BA_Okunevo.SG	11.8799	33.9722	5	11.8799	1	0	0	0	0	53.1565	90.2078	4300	DamgaardScience2018	Russia_BA_Okunevo.SG	1.2	649913	1	Steppe	gold	Pastoralism
I2377	Hungary_MN_ALPc_Tiszadob	5.7953	5.7953	1	0	0	0	0	0	0	48.0036	21.1765	7025	LipsonNature2017	Hungary_MN_ALPc_Tiszadob	1.207	649593	1	Eastern Europe	blue	Agriculture
QED-4.SG	Lebanon_Roman.SG	10.2425	10.2425	1	10.2425	1	0	0	0	0	33.5606	35.3981	1421	HaberAJHG2018	Lebanon_Roman.SG	0.834604	649271	1	Levante	blue	Agriculture
FUT001	Vanuatu_1100BP	41.1438	266.587	23	212.691	13	163.725	8	91.0506	3	-19.5208	170.23	1105	PosthNatureEcologyEvolution2018	Vanuatu_1100BP	1.1823	648761	1	Vanuatu	blue	Agriculture
I2783	Hungary_Hunyadihalom_MCHA	14.5421	23.0052	2	23.0052	2	14.5421	1	0	0	46.3348	19.0539	6046	LipsonNature2017	Hungary_Hunyadihalom_MCHA	0.971	648306	1	Balkans	blue	Agriculture
I0659_published	Germany_EN_LBK_published	0	0	0	0	0	0	0	0	0	51.8958	11.0467	7037	LipsonNature2017 (supplement of MathiesonNature2015, which itself was supplement of HaakLazaridis2015)	Germany_EN_LBK_published	0.758	648193	1	Central Europe	blue	Agriculture
I8725	Iran_BA1_ShahrISokhta	0	0	0	0	0	0	0	0	0	30.6499	61.4003	4896	NarasimhanPattersonScience2019	Iran_BA1_ShahrISokhta	1.30355	646340	1	Central Asia	blue	Agriculture
DA227.SG	Kazakhstan_Wusun_2.SG	0	0	0	0	0	0	0	0	0	43.0686	68.2489	2200	DamgaardNature2018	Kazakhstan_Wusun_2.SG	1.176	645884	1	Steppe	gold	Pastoralism
I11028	Uzbekistan_Bustan_Eneolithic	41.1366	101.638	8	78.0309	3	78.0309	3	65.7517	2	37.6667	67	5102	NarasimhanPattersonScience2019	Uzbekistan_Bustan_Eneolithic	1.1272	644891	1	Central Asia	blue	Agriculture
I6551	Pakistan_H_Butkara	6.7139	6.7139	1	0	0	0	0	0	0	34.7614	72.3701	2000	NarasimhanPattersonScience2019	Pakistan_H_Butkara	1.17662	643702	1	Central Asia	blue	Agriculture
R22.SG	Italy_C_BA.SG	0	0	0	0	0	0	0	0	0	40.8101	8.44221	3896	AntonioGaoMootsScience2019	Italy_C_BA.SG	0.815767	643408	1	Sardinia	blue	Agriculture
I0073	Greece_Minoan_Lassithi	27.853	27.853	1	27.853	1	27.853	1	27.853	1	35.08	25.83	4000	LazaridisNature2017	Greece_Minoan_Lassithi	1.481	643360	1	Islands	blue	Agriculture
I5072	Croatia_EN_Impressa	8.2875	14.0834	2	8.2875	1	0	0	0	0	43.3514	16.4618	7551	MathiesonNature2018	Croatia_EN_Impressa	1.028	643045	1	Balkans	blue	Agriculture
I2618	England_C_EBA	4.1021	4.1021	1	0	0	0	0	0	0	55.058	-2.147	3993	OlaldeNature2018	England_C_EBA	1.029	643010	1	Britain	blue	Agriculture
I1843	Iberia_C	7.7356	17.2061	3	0	0	0	0	0	0	42.57	-2.57	4935	LipsonNature2017	Iberia_C	1.189	642557	1	Iberia	blue	Agriculture
I9134.SG	South_Africa_1200BP.SG	16.4599	21.1637	2	16.4599	1	16.4599	1	0	0	-32.8123	17.9487	1199	SkoglundCell2017	South_Africa_1200BP.SG	0.81	641971	1	South Africa	gold	Pastoralism
I5750	Netherlands_BellBeaker	26.8842	61.7512	4	56.6854	3	56.6854	3	26.8842	1	52.7336	5.09618	4050	OlaldeNature2018	Netherlands_BellBeaker	1.287	641693	1	Central Europe	blue	Agriculture
I2602	England_C_EBA	0	0	0	0	0	0	0	0	0	51.33	1.36	3745	OlaldeNature2018	England_C_EBA	1.616	641305	1	Britain	blue	Agriculture
I0039	Peru_Lauricocha_3500BP	9.563	45.4245	8	9.563	1	0	0	0	0	-10.3222	-76.6667	3530	PosthNakatsukaCell2018	Peru_Lauricocha_3500BP	0.898	641281	1	Andean	purple	Foraging
RISE174.SG	Sweden_IA.SG	4.9158	4.9158	1	0	0	0	0	0	0	55.545	13.098	1431	AllentoftNature2015	Sweden_IA.SG	2.776	640474	1	Baltic Sea	blue	Agriculture
I1020	Russia_MLBA_Sintashta_o2	0	0	0	0	0	0	0	0	0	52.8167	60.4667	3843	NarasimhanPattersonScience2019	Russia_MLBA_Sintashta_o2	0.914	640367	1	Steppe	gold	Pastoralism
SZ16	Hungary_Langobard	0	0	0	0	0	0	0	0	0	46.2833	17.85	1442	AmorimNatureCommunications2018	Hungary_Langobard	1.07604	639815	1	Balkans	blue	Agriculture
I0413	Iberia_EN	15.6177	83.95	10	50.5229	4	29.4835	2	0	0	42.5	0.5	7139	MathiesonNature2015 (1240k of same same sample with 390k in HaakLazaridis2015)	Iberia_EN	1.572	638681	1	Iberia	blue	Agriculture
I4196	Hungary_MN_LBK	0	0	0	0	0	0	0	0	0	47.5016	18.9105	7050	LipsonNature2017	Hungary_MN_LBK	1.098	638509	1	Eastern Europe	blue	Agriculture
TAN001	Vanuatu_150BP	0	0	0	0	0	0	0	0	0	-19.5562	169.282	130	PosthNatureEcologyEvolution2018	Vanuatu_150BP	1.10009	638421	1	Vanuatu	blue	Agriculture
I7550	Iberia_MN	44.745	142.306	7	135.691	6	106.386	3	106.386	3	36.445	-6.21	5950	OlaldeScience2019	Iberia_MN	1.18543	638374	1	Iberia	blue	Agriculture
I7287	Czech_BellBeaker	0	0	0	0	0	0	0	0	0	50.4103	14.0746	4200	OlaldeNature2018	Czech_BellBeaker	1.14355	637279	1	Central Europe	blue	Agriculture
I7279	Czech_CordedWare	9.0007	22.431	3	9.0007	1	0	0	0	0	50.19	14.158	4200	OlaldeNature2018	Czech_CordedWare	1.09557	636343	1	Central Europe	gold	Pastoralism
I5748	Netherlands_BellBeaker	31.9554	84.8733	7	74.6654	5	56.8367	3	31.9554	1	52.7336	5.09618	4382	OlaldeNature2018	Netherlands_BellBeaker	4.524	636009	1	Central Europe	blue	Agriculture
RISE150.SG	Poland_Unetice_EBA.SG	7.108	7.108	1	0	0	0	0	0	0	50.918	16.957	3739	AllentoftNature2015	Poland_Unetice_EBA.SG	2.653	635649	1	Eastern Europe	blue	Agriculture
I4426_published	Malawi_Fingira_2500BP_all_published	0	0	0	0	0	0	0	0	0	-10.7862	33.7654	2517	SkoglundCell2017	Malawi_Fingira_2500BP_all_published	1.441	635427	1	East Africa	purple	Foraging
I5835	Germany_BellBeaker_father.or.son.I1533	0	0	0	0	0	0	0	0	0	48.841	12.75	4200	OlaldeNature2018	Germany_BellBeaker_father.or.son.I1533	5.506	635245	1	Central Europe	blue	Agriculture
I12464	Pakistan_IA_Katelai	0	0	0	0	0	0	0	0	0	34.7658	72.3491	2850	NarasimhanPattersonScience2019	Pakistan_IA_Katelai	1.42792	635165	1	Central Asia	blue	Agriculture
MA969.SG	Estonia_CordedWare.SG	15.8249	40.6739	5	15.8249	1	15.8249	1	0	0	59.4241	27.0516	4638	SaagCurrentBiology2017	Estonia_CordedWare.SG	0.848372	634794	1	Baltic Sea	gold	Pastoralism
DA57.SG	Kyrgyzstan_TianShanSaka.SG	0	0	0	0	0	0	0	0	0	41.4997	75.8042	2072	DamgaardNature2018	Kyrgyzstan_TianShanSaka.SG	1.005	634761	1	Steppe	gold	Pastoralism
DA345.SG	Russia_UstIda_LN.SG	6.0177	29.4028	6	0	0	0	0	0	0	53.1889	103.368	5456	DamgaardScience2018	Russia_UstIda_LN.SG	1	634277	1	East Steppe	purple	Foraging
R851.SG	Italy_IA_Republic.SG	9.24211	9.24211	1	9.24211	1	0	0	0	0	41.6027	12.5086	2600	AntonioGaoMootsScience2019	Italy_IA_Republic.SG	0.775321	634123	1	Central Italy	blue	Agriculture
I11456_published	Iran_BA2_ShahrISokhta_published	6.1121	6.1121	1	0	0	0	0	0	0	30.6499	61.4003	4500	NarasimhanPattersonScience2019	Iran_BA2_ShahrISokhta_published	1.70642	633905	1	Central Asia	blue	Agriculture
DA204.SG	Kazakhstan_Karakhanid.SG	0	0	0	0	0	0	0	0	0	43.2025	76.9817	998	DamgaardNature2018	Kazakhstan_Karakhanid.SG	1.027	633817	1	Steppe	blue	Agriculture
I0432	Russia_Poltavka_o	12.6321	47.3891	6	32.1359	3	12.6321	1	0	0	53.66	50.67	4658	MathiesonNature2015	Russia_Poltavka_o	0.87	633282	1	Steppe	gold	Pastoralism
R110.SG	Italy_LA_oCentralEuropean.SG	18.519	29.9711	3	18.519	1	18.519	1	0	0	41.8948	12.4763	1450	AntonioGaoMootsScience2019	Italy_LA_oCentralEuropean.SG	0.761597	633068	1	Central Italy	blue	Agriculture
RK4002	Russia_Steppe_Catacomb	9.5907	20.8017	3	9.5907	1	0	0	0	0	45.536	41.0595	4610	WangNatureCommunications2019	Russia_Steppe_Catacomb	1.11849	633034	1	Steppe	gold	Pastoralism
I1392	France_BellBeaker_lowSteppe	6.014	10.681	2	0	0	0	0	0	0	47.3408	7.313	4604	OlaldeNature2018	France_BellBeaker_lowSteppe	0.975419	632716	1	Central Europe	blue	Agriculture
I6762_all.SG	England_N_all.SG	8.2288	19.0332	3	8.2288	1	0	0	0	0	51.5611	-1.44592	5700	BraceNatureEcologyEvolution2019	England_N_all.SG	0.926874	632621	1	Britain	blue	Agriculture
I0633	Serbia_EN	0	0	0	0	0	0	0	0	0	44.9	19.75	7440	MathiesonNature2018	Serbia_EN	0.884	632128	1	Balkans	blue	Agriculture
M0831.SG	Magadan_BA.SG	15.4789	102.277	16	32.2479	3	15.4789	1	0	0	59.6	151	3050	SikoraNature2019	Magadan_BA.SG	0.795409	631857	1	all	purple	Foraging
I10895	Iberia_Medieval	0	0	0	0	0	0	0	0	0	42.0507	2.867	1215	OlaldeScience2019	Iberia_Medieval	1.08706	631258	1	Iberia	blue	Agriculture
DA116.SG	Kyrgyzstan_Medieval_Nomad.SG	0	0	0	0	0	0	0	0	0	42.0744	76.9611	796	DamgaardNature2018	Kyrgyzstan_Medieval_Nomad.SG	0.998	629855	1	Steppe	gold	Pastoralism
I0116	Germany_EBA_Unetice	5.69611	5.69611	1	0	0	0	0	0	0	51.42	11.68	3987	MathiesonNature2015 (1240k of same same sample with 390k in HaakLazaridis2015)	Germany_EBA_Unetice	1.648	629665	1	Central Europe	blue	Agriculture
I2529_published	Bulgaria_N_published	14.0147	22.869	2	22.869	2	14.0147	1	0	0	42.1	25.75	7601	MathiesonNature2018	Bulgaria_N_published	1.372	629247	1	Balkans	blue	Agriculture
DA6.SG	Russia_Tagar.SG	0	0	0	0	0	0	0	0	0	54.6758	90.8536	2850	DamgaardNature2018	Russia_Tagar.SG	1.044	629202	1	Steppe	gold	Pastoralism
I0821_published	Germany_EN_LBK_published	4.5214	4.5214	1	0	0	0	0	0	0	51.8958	11.0467	6976	LipsonNature2017 (supplement of MathiesonNature2015, which itself was supplement of HaakLazaridis2015)	Germany_EN_LBK_published	0.423	629014	1	Central Europe	blue	Agriculture
I6581	Poland_BellBeaker_father.I6582_father.I6535	5.4662	10.6178	2	0	0	0	0	0	0	50.09	18.1	4251	OlaldeNature2018	Poland_BellBeaker_father.I6582_father.I6535	1.157	628199	1	Eastern Europe	blue	Agriculture
I3260	Pakistan_IA_Udegram_1d.rel.I6900	0	0	0	0	0	0	0	0	0	34.7432	72.3142	3074	NarasimhanPattersonScience2019	Pakistan_IA_Udegram_1d.rel.I6900	1.13991	627968	1	Central Asia	blue	Agriculture
ElMiron_d	Iberia_ElMiron	37.9293	332.987	30	259.795	17	165.995	8	109.146	4	43.26	-3.45	18720	FuNature2016	Iberia_ElMiron	1.012	627275	1	Iberia	purple	Foraging
FUT002	Vanuatu_1100BP	19.0681	79.2183	12	30.7131	2	19.0681	1	0	0	-19.5208	170.23	1120	PosthNatureEcologyEvolution2018	Vanuatu_1100BP	1.07205	627011	1	Vanuatu	blue	Agriculture
MA826.RISE00.SG	Estonia_CordedWare.SG	6.2981	10.3635	2	0	0	0	0	0	0	59.408	27.026	4413	SaagCurrentBiology2017.merge.with.AllentoftNature2015	Estonia_CordedWare.SG	0.799	626916	1	Baltic Sea	gold	Pastoralism
R28.SG	Italy_C_BA.SG	11.222	15.9418	2	11.222	1	0	0	0	0	40.8101	8.44221	4150	AntonioGaoMootsScience2019	Italy_C_BA.SG	0.779414	626733	1	Sardinia	blue	Agriculture
I2959	Pakistan_Medieval_Udegram_Ghaznavid	7.68659	7.68659	1	0	0	0	0	0	0	34.7432	72.3142	828	NarasimhanPattersonScience2019	Pakistan_Medieval_Udegram_Ghaznavid	1.435	625567	1	Central Asia	blue	Agriculture
I5766	Russia_HG_Sosnoviy	34.3593	43.3618	2	43.3618	2	34.3593	1	34.3593	1	57.3589	65.365	6057	NarasimhanPattersonScience2019	Russia_HG_Sosnoviy	1.761	625559	1	Steppe	purple	Foraging
I12477	Pakistan_IA_Katelai	4.0739	4.0739	1	0	0	0	0	0	0	34.7658	72.3491	2850	NarasimhanPattersonScience2019	Pakistan_IA_Katelai	1.14589	625449	1	Central Asia	blue	Agriculture
I12292	Tajikistan_Ksirov_Kushan	0	0	0	0	0	0	0	0	0	37.4156	68.1737	2055	NarasimhanPattersonScience2019	Tajikistan_Ksirov_Kushan	0.831969	625181	1	Central Asia	gold	Pastoralism
I1674	Iran_C_SehGabi	0	0	0	0	0	0	0	0	0	34.5	47.96	5836	LazaridisNature2016	Iran_C_SehGabi	0.915	624951	1	Central Asia	blue	Agriculture
R52.SG	Italy_Medieval_EarlyModern.SG	9.63041	17.4562	2	9.63041	1	0	0	0	0	41.6877	13.0865	595	AntonioGaoMootsScience2019	Italy_Medieval_EarlyModern.SG	0.747539	624922	1	Central Italy	blue	Agriculture
MA82sn	Sar-Nur	0	0	0	0	0	0	0	0	0	39.87	9.2356	3465	Marcus et al. 2018	Sar-Nur	1.16946	624279	1	Sardinia	blue	Agriculture
I6624	Germany_BellBeaker	0	0	0	0	0	0	0	0	0	48.841	12.75	4200	OlaldeNature2018	Germany_BellBeaker	1.039	624057	1	Central Europe	blue	Agriculture
I1281	Iberia_C	4.8694	4.8694	1	0	0	0	0	0	0	42.3333	-3.5	4670	MathiesonNature2015	Iberia_C	1.575	623901	1	Iberia	blue	Agriculture
I12381	Kenya_Pastoral_IA	0	0	0	0	0	0	0	0	0	0.38	36.893	609	PrendergastLipsonSawchukScience2019	Kenya_Pastoral_IA	0.899771	623174	1	East Africa	gold	Pastoralism
DA9.SG	Russia_Tagar.SG	11.3852	23.3531	3	11.3852	1	0	0	0	0	54.6758	90.8536	2850	DamgaardNature2018	Russia_Tagar.SG	0.996	622257	1	Steppe	gold	Pastoralism
I2478	Italy_North_BellBeaker	0	0	0	0	0	0	0	0	0	44.78	10.29	4018	OlaldeNature2018	Italy_North_BellBeaker	1.178	622069	1	Central Europe	blue	Agriculture
I2062	Israel_MLBA	0	0	0	0	0	0	0	0	0			3197	VanDenBrink2017	Israel_MLBA	1.148	621941	1	Levante	blue	Agriculture
I0011	Sweden_HG_Motala	17.42	42.9215	5	26.6984	2	17.42	1	0	0	58.535	15.046	7569	MathiesonNature2015 (1240k of same same sample with 390k in HaakLazaridis2015)	Sweden_HG_Motala	1.03	621320	1	Baltic Sea	purple	Foraging
I11541_published	Kazakhstan_Georgievsky_MBA_published	0	0	0	0	0	0	0	0	0	50.4501	57.0401	3717	NarasimhanPattersonScience2019	Kazakhstan_Georgievsky_MBA_published	1.11976	621186	1	Steppe	gold	Pastoralism
I7642	Iberia_LN	4.121	4.121	1	0	0	0	0	0	0	38.7025	-0.48631	4784	OlaldeScience2019	Iberia_LN	0.906329	620981	1	Iberia	blue	Agriculture
I12149_published	Pakistan_IA_Katelai_published	4.07529	4.07529	1	0	0	0	0	0	0	34.7658	72.3491	2850	NarasimhanPattersonScience2019	Pakistan_IA_Katelai_published	1.46399	620955	1	Central Asia	blue	Agriculture
R123.SG	Italy_Imperial.SG	0	0	0	0	0	0	0	0	0	41.685	13.1499	1805	AntonioGaoMootsScience2019	Italy_Imperial.SG	0.739576	620368	1	Central Italy	blue	Agriculture
R32.SG	Italy_LA.SG	0	0	0	0	0	0	0	0	0	41.906	12.4742	1450	AntonioGaoMootsScience2019	Italy_LA.SG	0.737562	619972	1	Central Italy	blue	Agriculture
I12647	Iberia_Islamic	0	0	0	0	0	0	0	0	0	39.4697	-0.3774	750	OlaldeScience2019	Iberia_Islamic	1.04306	619870	1	Iberia	blue	Agriculture
I13227	Pakistan_IA_Loebanr	23.2297	31.9079	2	31.9079	2	23.2297	1	23.2297	1	34.7515	72.4019	2850	NarasimhanPattersonScience2019	Pakistan_IA_Loebanr	1.01867	619767	1	Central Asia	blue	Agriculture
I0070	Greece_Minoan_Lassithi	6.7286	22.9071	4	0	0	0	0	0	0	35.08	25.83	4000	LazaridisNature2017	Greece_Minoan_Lassithi	1.267	619767	1	Islands	blue	Agriculture
I4870	Serbia_Mesolithic_IronGates	6.8975	6.8975	1	0	0	0	0	0	0	44.5337	22.0503	8740	MathiesonNature2018	Serbia_Mesolithic_IronGates	0.858957	619637	1	Balkans	purple	Foraging
IAM.4_IAM.5.SG	Morocco_EN.SG	17.4609	99.7364	12	62.4093	5	32.4855	2	0	0			7060	FregelPNAS2018 (merge.of.two.published.samplesfrom.this.paper.that.are.duplicates)	Morocco_EN.SG	0.746077	619194	1	North Africa	blue	Agriculture
I0424	Russia_Srubnaya	5.1436	5.1436	1	0	0	0	0	0	0	53.12	48.37	3675	NarasimhanPattersonScience2019 (supplement of MathiesonNature2018)	Russia_Srubnaya	0.818094	619183	1	Steppe	gold	Pastoralism
RISE516.SG	Russia_BA_Okunevo.SG_sister.RISE672.SG	10.5647	41.1288	6	20.1513	2	0	0	0	0	53.1565	90.2078	4069	DamgaardScience2018	Russia_BA_Okunevo.SG_sister.RISE672.SG	0.9	619017	1	Steppe	gold	Pastoralism
I7602	Iberia_C	10.1945	34.896	6	10.1945	1	0	0	0	0	43.58	-2.14	5050	OlaldeScience2019	Iberia_C	0.931627	618920	1	Iberia	blue	Agriculture
I6623	Iberia_BellBeaker	4.2317	4.2317	1	0	0	0	0	0	0	40.4397	-3.50639	4250	OlaldeNature2018	Iberia_BellBeaker	1.037	618697	1	Iberia	blue	Agriculture
DA96.SG	Kyrgyzstan_TianShanHun.SG	0	0	0	0	0	0	0	0	0	42.1569	77.4056	1626	DamgaardNature2018	Kyrgyzstan_TianShanHun.SG	0.941	618488	1	Steppe	gold	Pastoralism
I2379	Hungary_MN_ALPc_Tiszadob	7.4669	12.0766	2	0	0	0	0	0	0	47.8607	21.0006	7011	LipsonNature2017	Hungary_MN_ALPc_Tiszadob	0.992	618281	1	Eastern Europe	blue	Agriculture
kzb009.SG	Russia_Srubnaya_Alakul.SG	4.1877	4.1877	1	0	0	0	0	0	0	53.9303	55.7431	3644	KrzewinskaScienceAdvances2018	Russia_Srubnaya_Alakul.SG	0.7598	618190	1	Steppe	gold	Pastoralism
Yaghan894.SG	Argentina_BeagleChannel_Yamana_100BP.SG	24.5601	192.168	24	95.3616	6	75.303	4	45.3405	2	-55.01	-69.07	100	RaghavanScience2015	Argentina_BeagleChannel_Yamana_100BP.SG	1.137	618185	1	Patagonia	purple	Foraging
I3770	Kazakhstan_BA_Zevakinskiy	7.0155	7.0155	1	0	0	0	0	0	0	50.2249	81.8368	3986	NarasimhanPattersonScience2019	Kazakhstan_BA_Zevakinskiy	1.017	618137	1	Steppe	gold	Pastoralism
I2430	Bulgaria_C	0	0	0	0	0	0	0	0	0	43.0578	26.9836	6448	MathiesonNature2018	Bulgaria_C	1.133	617793	1	Balkans	blue	Agriculture
SB338B2_lib.SG	England_N.SG	7.3508	17.2392	3	0	0	0	0	0	0	51.3247	-2.75325	5665	BraceNatureEcologyEvolution2019	England_N.SG	1.75858	617236	1	Britain	blue	Agriculture
I1550_published	Germany_EN_LBK_published	7.5161	16.7222	3	0	0	0	0	0	0	51.8958	11.0467	7125	LipsonNature2017 (supplement of MathiesonNature2015, which itself was supplement of HaakLazaridis2015)	Germany_EN_LBK_published	0.857	616873	1	Central Europe	blue	Agriculture
I3322	Iberia_Iberian	0	0	0	0	0	0	0	0	0	40.5067	-0.4314	2500	OlaldeScience2019	Iberia_Iberian	1.212	616808	1	Iberia	blue	Agriculture
I6713	Russia_Afanasievo	10.522	35.8458	5	18.7676	2	0	0	0	0	54.3566	90.9192	4450	NarasimhanPattersonScience2019	Russia_Afanasievo	0.918905	616129	1	Steppe	gold	Pastoralism
I2861	Scotland_LBA	9.446	27.1714	5	9.446	1	0	0	0	0	57.721	-3.3881	2853	OlaldeNature2018	Scotland_LBA	4.829	615178	1	Britain	blue	Agriculture
BOO001.A0101	Russia_Bolshoy	35.2366	180.272	17	131.149	8	102.847	5	35.2366	1	69.0833	36.3667	3745	LamnidisNatureCommunications2018	Russia_Bolshoy	1.12653	615153	1	Islands	blue	Agriculture
I8726	Iran_BA2_ShahrISokhta	0	0	0	0	0	0	0	0	0	30.6499	61.4003	5000	NarasimhanPattersonScience2019	Iran_BA2_ShahrISokhta	1.07642	615135	1	Central Asia	blue	Agriculture
R27.SG	Italy_C_BA.SG	4.49941	8.52332	2	0	0	0	0	0	0	40.8101	8.44221	4150	AntonioGaoMootsScience2019	Italy_C_BA.SG	0.732824	614784	1	Sardinia	blue	Agriculture
I3350	India_RoopkundB	6.4993	22.015	4	0	0	0	0	0	0	30.2472	79.7374	141	HarneyNatureCommunications2019	India_RoopkundB	1.349	614489	1	Central Asia	gray	Low Certainty
I3594	Germany_BellBeaker	5.162	5.162	1	0	0	0	0	0	0	48.8833	12.5332	4175	OlaldeNature2018	Germany_BellBeaker	1.027	613980	1	Central Europe	blue	Agriculture
I2573	Scotland_MBA	8.014	8.014	1	8.014	1	0	0	0	0	55.98	-2.896	3352	OlaldeNature2018	Scotland_MBA	0.913	611500	1	Britain	blue	Agriculture
I2453	England_BellBeaker	5.9634	5.9634	1	0	0	0	0	0	0	52.67	-0.35	4115	OlaldeNature2018	England_BellBeaker	0.958	610725	1	Britain	blue	Agriculture
I5531	Germany_BellBeaker	0	0	0	0	0	0	0	0	0	48.7199	11.3307	4250	OlaldeNature2018	Germany_BellBeaker	1.111	610570	1	Central Europe	blue	Agriculture
I2605	England_N	4.2215	8.35689	2	0	0	0	0	0	0	51.4928	-0.665402	5238	OlaldeNature2018	England_N	1.126	609777	1	Britain	blue	Agriculture
BOO003.A0101	Russia_Bolshoy	18.1536	181.349	23	92.9818	8	43.6356	3	0	0	69.0833	36.3667	3475	LamnidisNatureCommunications2018	Russia_Bolshoy	1.00643	609521	1	Islands	blue	Agriculture
I12146_published	Pakistan_IA_Katelai_published	0	0	0	0	0	0	0	0	0	34.7658	72.3491	2850	NarasimhanPattersonScience2019	Pakistan_IA_Katelai_published	1.26931	609366	1	Central Asia	blue	Agriculture
RK1001	Russia_Caucasus_EBA_Yamnaya	13.963	33.0347	4	13.963	1	13.963	1	0	0	45.5372	41.1165	4726	WangNatureCommunications2019	Russia_Caucasus_EBA_Yamnaya	1.54551	609235	1	Steppe	gold	Pastoralism
R850.SG	Italy_IA_Republic_oEasternMediterranean.SG	4.2989	4.2989	1	0	0	0	0	0	0	41.6027	12.5086	2600	AntonioGaoMootsScience2019	Italy_IA_Republic_oEasternMediterranean.SG	0.720159	608614	1	Central Italy	blue	Agriculture
R125.SG	Italy_Imperial.SG	0	0	0	0	0	0	0	0	0	41.685	13.1499	1750	AntonioGaoMootsScience2019	Italy_Imperial.SG	0.741515	608539	1	Central Italy	blue	Agriculture
I6893	Pakistan_H_SaiduSharif	0	0	0	0	0	0	0	0	0	34.757	72.3624	2232	NarasimhanPattersonScience2019	Pakistan_H_SaiduSharif	1.05777	607991	1	Central Asia	blue	Agriculture
N42.SG	Poland_BKG_o1.SG	0	0	0	0	0	0	0	0	0	52.61	18.8	6055	FernandesScientificReports2018	Poland_BKG_o1.SG	0.742595	607894	1	Eastern Europe	blue	Agriculture
I1382	France_BellBeaker	32.4776	56.2197	5	32.4776	1	32.4776	1	32.4776	1	49.153	6.102	4236	OlaldeNature2018	France_BellBeaker	1.221	607837	1	Central Europe	blue	Agriculture
I1662	Iran_C_SehGabi	0	0	0	0	0	0	0	0	0	34.5	47.96	6672	LazaridisNature2016	Iran_C_SehGabi	0.906	607598	1	Central Asia	blue	Agriculture
I1103	Anatolia_N	0	0	0	0	0	0	0	0	0	40.3037	29.6085	8300	MathiesonNature2015	Anatolia_N	1.135	607546	1	Aegan	blue	Agriculture
R76.SG	Italy_Imperial.SG	4.2871	4.2871	1	0	0	0	0	0	0	41.9207	12.4895	1850	AntonioGaoMootsScience2019	Italy_Imperial.SG	0.71861	607422	1	Central Italy	blue	Agriculture
RISE94.SG	Sweden_BattleAxe.SG	10.2587	25.439	4	10.2587	1	0	0	0	0	56.025	14.233	4497	AllentoftNature2015	Sweden_BattleAxe.SG	0.927	607380	1	Baltic Sea	gold	Pastoralism
I8569	Iberia_C_BA	0	0	0	0	0	0	0	0	0	40.3028	0.281944	4699	OlaldeScience2019	Iberia_C_BA	0.968564	607128	1	Iberia	blue	Agriculture
Sumidouro4.SG	Brazil_Sumidouro_10100BP.SG	11.1187	114.915	18	46.834	5	0	0	0	0	-19.54	-43.94	10096	MorenoMayarScience2018	Brazil_Sumidouro_10100BP.SG	0.734382	606831	1	Atlantic Coast	purple	Foraging
SEC004	Sar-EMBA	7.7997	7.7997	1	0	0	0	0	0	0	40.7862	8.59581	4333	Marcus et al. 2018	Sar-EMBA	1.26822	606272	1	Sardinia	blue	Agriculture
I5834	Germany_BellBeaker	8.2237	20.75	3	8.2237	1	0	0	0	0	48.841	12.75	4200	OlaldeNature2018	Germany_BellBeaker	3.941	605212	1	Central Europe	blue	Agriculture
RISE1248.SG	Poland_Ksiaznice_GAC.SG	0	0	0	0	0	0	0	0	0	50.2	21.4	4725	SchroederPNAS2019	Poland_Ksiaznice_GAC.SG	0.732095	604561	1	Eastern Europe	blue	Agriculture
I3756	Iberia_BA	16.2157	16.2157	1	16.2157	1	16.2157	1	0	0	38.5781	-2.8417	3848	OlaldeScience2019	Iberia_BA	0.978	604170	1	Iberia	blue	Agriculture
I0429	Russia_EBA_Yamnaya_Samara	13.8087	57.3743	7	26.1012	2	26.1012	2	0	0	53.64	50.655	5079	MathiesonNature2015 (1240k of same same sample with 390k in HaakLazaridis2015)	Russia_EBA_Yamnaya_Samara	0.843	603212	1	Steppe	gold	Pastoralism
R118.SG	Italy_LA.SG	0	0	0	0	0	0	0	0	0	41.7552	12.2949	1450	AntonioGaoMootsScience2019	Italy_LA.SG	0.70654	603016	1	Central Italy	blue	Agriculture
BOO006.A0101	Russia_Bolshoy	26.7028	113.137	9	95.0248	5	76.2468	3	76.2468	3	69.0833	36.3667	3475	LamnidisNatureCommunications2018	Russia_Bolshoy	0.99568	602052	1	Islands	blue	Agriculture
I12533	Kenya_EarlyPastoralN	4.50909	4.50909	1	0	0	0	0	0	0	-0.545	36.106	4007	PrendergastLipsonSawchukScience2019	Kenya_EarlyPastoralN	0.825962	601945	1	East Africa	gold	Pastoralism
I2924	Iran_C_TepeHissar	14.653	72.6445	9	47.3939	4	27.1102	2	0	0	36.1544	54.3836	4724	NarasimhanPattersonScience2019	Iran_C_TepeHissar	1.386	601080	1	Central Asia	blue	Agriculture
I0015	Sweden_HG_Motala	8.61859	30.7884	5	8.61859	1	0	0	0	0	58.535	15.046	7747	MathiesonNature2015 (1240k of same same sample with 390k in HaakLazaridis2015)	Sweden_HG_Motala	1.562	600144	1	Baltic Sea	purple	Foraging
I7638	England_C_EBA	4.2019	4.2019	1	0	0	0	0	0	0	51.4053	-1.15077	3980	OlaldeNature2018	England_C_EBA	0.876881	600005	1	Britain	blue	Agriculture
I11112	Russia_Afanasievo	8.1835	8.1835	1	8.1835	1	0	0	0	0	53.8739	91.4697	4800	NarasimhanPattersonScience2019	Russia_Afanasievo	0.889992	599959	1	Steppe	gold	Pastoralism
I0371_published	Russia_Poltavka_published	4.2985	4.2985	1	0	0	0	0	0	0	53.5898	50.5713	4678	MathiesonNature2015	Russia_Poltavka_published	0.81	599577	1	Steppe	gold	Pastoralism
DA224.SG	Kazakhstan_OutTurk.SG	0	0	0	0	0	0	0	0	0	43.0686	68.2489	1613	DamgaardNature2018	Kazakhstan_OutTurk.SG	0.96	598896	1	Steppe	gold	Pastoralism
ARM001	Armenia_Caucasus_EBA_KuraAraxes	17.9233	17.9233	1	17.9233	1	17.9233	1	0	0	40.8667	43.7167	5450	WangNatureCommunications2019	Armenia_Caucasus_EBA_KuraAraxes	0.974521	598871	1	Steppe	blue	Agriculture
I0644	Israel_C	0	0	0	0	0	0	0	0	0	32.9742	35.3314	5950	HarneyMayNatureCommunications2018	Israel_C	0.869	598616	1	Levante	blue	Agriculture
SUC006	Sar-EMBA	0	0	0	0	0	0	0	0	0	40.8103	8.44418	4340	Marcus et al. 2018	Sar-EMBA	0.965532	598095	1	Sardinia	blue	Agriculture
DA74.SG	Kyrgyzstan_TianShanHun.SG	0	0	0	0	0	0	0	0	0	41.5014	75.7947	1511	DamgaardNature2018	Kyrgyzstan_TianShanHun.SG	0.917	597968	1	Steppe	gold	Pastoralism
I6774	England_BellBeaker	7.1355	7.1355	1	0	0	0	0	0	0	50.8511	-0.134783	4150	OlaldeNature2018	England_BellBeaker	1.14817	597958	1	Britain	blue	Agriculture
I1160	Israel_C	4.0812	4.0812	1	0	0	0	0	0	0	32.9742	35.3314	5950	HarneyMayNatureCommunications2018	Israel_C	1.308	597303	1	Levante	blue	Agriculture
por002.SG	Iberia_C.SG	8.6245	8.6245	1	8.6245	1	0	0	0	0			5091	ValdioseraPNAS2018	Iberia_C.SG	0.701594	597223	1	Iberia	blue	Agriculture
I6546	Pakistan_IA_Barikot	12.8151	54.0817	5	54.0817	5	25.1138	2	0	0	34.757	72.3624	2855	NarasimhanPattersonScience2019	Pakistan_IA_Barikot	1.03784	597160	1	Central Asia	blue	Agriculture
I5884_published	Ukraine_EBA_published	13.7816	45.2704	4	37.3646	3	27.3475	2	0	0	48.9142	33.7649	4743	MathiesonNature2018	Ukraine_EBA_published	1.139	597090	1	Black Sea	gray	Low Certainty
I10287_published	Iberia_MN_published	5.6418	5.6418	1	0	0	0	0	0	0	41.4391	1.5733	4900	OlaldeScience2019	Iberia_MN_published	0.991604	597074	1	Iberia	blue	Agriculture
I10140	Kazakhstan_MLBA_Aktogai	0	0	0	0	0	0	0	0	0	46.9659	80.0347	3250	NarasimhanPattersonScience2019	Kazakhstan_MLBA_Aktogai	1.03763	597074	1	Steppe	gold	Pastoralism
I8745	Russia_Poltavka	4.0287	4.0287	1	0	0	0	0	0	0	49.9667	44.6667	4300	NarasimhanPattersonScience2019	Russia_Poltavka	0.776334	596425	1	Steppe	gold	Pastoralism
scy192.SG	Moldova_Scythian.SG	0	0	0	0	0	0	0	0	0	46.6684	29.8001	1650	KrzewinskaScienceAdvances2018	Moldova_Scythian.SG	0.715383	595203	1	Black Sea	gold	Pastoralism
RISE1247.SG	Poland_Ksiaznice_GAC.SG_mother.or.daughter.RISE1248.SG	10.8952	31.2533	4	19.3533	2	0	0	0	0	50.2	21.4	4725	SchroederPNAS2019	Poland_Ksiaznice_GAC.SG_mother.or.daughter.RISE1248.SG	0.714044	595122	1	Eastern Europe	blue	Agriculture
I12450	Pakistan_IA_Butkara	0	0	0	0	0	0	0	0	0	34.7658	72.3491	2758	NarasimhanPattersonScience2019	Pakistan_IA_Butkara	1.09488	594351	1	Central Asia	blue	Agriculture
AH2.SG	Iran_TepeAbdulHosein_N.SG	11.61	32.5238	4	21.0791	2	0	0	0	0	34.1883	48.3689	9931	BroushakiScience2016	Iran_TepeAbdulHosein_N.SG	0.716	593295	1	Central Asia	plum	Aceramic Farmer
I1152	Israel_C	0	0	0	0	0	0	0	0	0	32.9742	35.3314	5950	HarneyMayNatureCommunications2018	Israel_C	1.058	592889	1	Levante	blue	Agriculture
ZKO_BON001.A0101_Luk7	Anatolia_N	9.6992	46.8898	8	9.6992	1	0	0	0	0	37.75	32.8667	10000	FeldmanNatureCommunications2019	Anatolia_N	0.742933	592138	1	Aegan	plum	Aceramic Farmer
I4114	Ukraine_N	4.152	4.152	1	0	0	0	0	0	0	48.9142	33.7649	7351	MathiesonNature2018	Ukraine_N	0.982	592049	1	Black Sea	purple	Foraging
I3352	India_RoopkundA	13.0248	28.9502	3	21.6424	2	13.0248	1	0	0	30.2472	79.7374	1168	HarneyNatureCommunications2019	India_RoopkundA	1.476	591844	1	Central Asia	gray	Low Certainty
Kivutkalns42	Latvia_BA	10.7476	57.0988	9	20.2719	2	0	0	0	0	56.8521	24.272	2635	MittnikNatureCommunications2018	Latvia_BA	1.0606	591185	1	Baltic Sea	blue	Agriculture
I0789.SG	England_IA.SG	5.4445	5.4445	1	0	0	0	0	0	0	52.0991	0.277	2155	SchiffelsNatureCommunications2016	England_IA.SG	0.752	590336	1	Britain	blue	Agriculture
DA30.SG	Kazakhstan_Sarmatian.SG	11.7524	16.8794	2	11.7524	1	0	0	0	0	51.695	65.6714	1965	DamgaardNature2018	Kazakhstan_Sarmatian.SG	1.181	589700	1	Steppe	gold	Pastoralism
I2567	Scotland_C_EBA	6.18231	11.1655	2	0	0	0	0	0	0	55.97	-2.444	4030	OlaldeNature2018	Scotland_C_EBA	1.835	589224	1	Britain	blue	Agriculture
I1903	Hungary_LN_Lengyel_son.I10619.son.I10624.halfbro.I10620.halfbro.I10621	0	0	0	0	0	0	0	0	0	46.2049	18.7004	6600	LipsonNature2017	Hungary_LN_Lengyel_son.I10619.son.I10624.halfbro.I10620.halfbro.I10621	0.906	588098	1	Balkans	blue	Agriculture
I4178	Hungary_EBA_BellBeaker	18.8708	51.1004	4	46.9561	3	46.9561	3	0	0	47.3832	19.0203	4300	OlaldeNature2018	Hungary_EBA_BellBeaker	0.89	587361	1	Eastern Europe	blue	Agriculture
DA250.SG	Russia_Shamanka_Eneolithic.SG	11.0066	65.8655	12	11.0066	1	0	0	0	0	51.6983	103.703	7392	DamgaardScience2018	Russia_Shamanka_Eneolithic.SG	0.9	586546	1	East Steppe	purple	Foraging
I11592	Iberia_LN_C	0	0	0	0	0	0	0	0	0	39.0833	9.26667	4650	OlaldeScience2019	Iberia_LN_C	0.982047	586451	1	Sardinia	blue	Agriculture
I0161.SG	England_Saxon.SG	0	0	0	0	0	0	0	0	0	52.08	0.18	1165	SchiffelsNatureCommunications2016	England_Saxon.SG	0.712	585980	1	Britain	blue	Agriculture
I12515	Iberia_Islamic	11.4385	15.5373	2	11.4385	1	0	0	0	0	39.9333	-0.2	750	OlaldeScience2019	Iberia_Islamic	0.763485	585408	1	Iberia	blue	Agriculture
I6937	India_RoopkundB	12.6289	16.8962	2	12.6289	1	12.6289	1	0	0	30.2472	79.7374	145	HarneyNatureCommunications2019	India_RoopkundB	0.837191	584656	1	Central Asia	gray	Low Certainty
I0419	Russia_Potapovka	4.2305	8.3813	2	0	0	0	0	0	0	52.9128	50.9906	4000	NarasimhanPattersonScience2019 (supplement of MathiesonNature2018)	Russia_Potapovka	0.728242	583943	1	Steppe	gold	Pastoralism
I11614	Iberia_LN_C	0	0	0	0	0	0	0	0	0	39.0833	9.26667	4650	OlaldeScience2019	Iberia_LN_C	0.959841	583737	1	Sardinia	blue	Agriculture
I5409_published	Serbia_Mesolithic_IronGates_published	7.0813	21.5161	4	0	0	0	0	0	0	44.5959	22.0106	9800	MathiesonNature2018	Serbia_Mesolithic_IronGates_published	0.81	583173	1	Balkans	purple	Foraging
DA80.SG	Kyrgyzstan_TianShanHun.SG	0	0	0	0	0	0	0	0	0	41.5014	75.7947	1598	DamgaardNature2018	Kyrgyzstan_TianShanHun.SG	1.042	582616	1	Steppe	gold	Pastoralism
3DT16.SG	England_Roman.SG	5.9307	5.9307	1	0	0	0	0	0	0	53.9583	-1.08028	1750	MartinianoNatureCommunications2016	England_Roman.SG	0.673	582435	1	Britain	blue	Agriculture
VDP-A-6_38.SG	Iceland_Pre_Christian.SG	0	0	0	0	0	0	0	0	0	64.9631	-19.0208	1000	EbenesersdottirScience2018	Iceland_Pre_Christian.SG	0.724524	581503	1	Islands	blue	Agriculture
I4110	Ukraine_Eneolithic_SredniStog	7.307	11.4805	2	0	0	0	0	0	0	48.9142	33.7649	5456	MathiesonNature2018	Ukraine_Eneolithic_SredniStog	1.068	580868	1	Black Sea	gold	Pastoralism
I6778	England_BellBeaker	4.4867	8.5867	2	0	0	0	0	0	0			4150	OlaldeNature2018	England_BellBeaker	1.23438	580860	1	Britain	blue	Agriculture
I1029	Russia_MLBA_Sintashta	9.9608	33.157	5	19.345	2	0	0	0	0	52.8167	60.4667	3823	NarasimhanPattersonScience2019	Russia_MLBA_Sintashta	0.826	580668	1	Steppe	gold	Pastoralism
I8136	Iberia_BA	0	0	0	0	0	0	0	0	0	37.7263	-2.5141	3676	OlaldeScience2019	Iberia_BA	0.795404	580533	1	Iberia	blue	Agriculture
R113.SG	Italy_Imperial.SG	0	0	0	0	0	0	0	0	0	41.918	12.4912	1850	AntonioGaoMootsScience2019	Italy_Imperial.SG	0.668915	580151	1	Central Italy	blue	Agriculture
I8190	Pakistan_IA_Udegram	13.6023	13.6023	1	13.6023	1	13.6023	1	0	0	34.7432	72.3142	2861	NarasimhanPattersonScience2019	Pakistan_IA_Udegram	0.914541	580106	1	Central Asia	blue	Agriculture
I3808	Iberia_NazariPeriod_Muslim	0	0	0	0	0	0	0	0	0	36.9492	-3.538	600	OlaldeScience2019	Iberia_NazariPeriod_Muslim	0.92	579905	1	Iberia	blue	Agriculture
I2639	England_MBA	0	0	0	0	0	0	0	0	0	51.168	-1.77254	3465	OlaldeNature2018	England_MBA	1.956	579584	1	Britain	blue	Agriculture
I0309	Argentina_ArroyoSeco2_7700BP	24.2114	165.913	19	87.741	5	76.8944	4	24.2114	1	-38.3606	-60.2442	7650	PosthNakatsukaCell2018	Argentina_ArroyoSeco2_7700BP	0.823	579259	1	Atlantic Coast	purple	Foraging
I11734	Kazakhstan_Kumsay_EBA	0	0	0	0	0	0	0	0	0	49.49	58.51	4917	NarasimhanPattersonScience2019	Kazakhstan_Kumsay_EBA	0.878909	579048	1	Steppe	gold	Pastoralism
I1272	Iberia_C	4.4376	4.4376	1	0	0	0	0	0	0	42.3333	-3.5	4627	MathiesonNature2015	Iberia_C	0.977	578928	1	Iberia	blue	Agriculture
I2869	India_RoopkundB	0	0	0	0	0	0	0	0	0	30.2472	79.7374	144	HarneyNatureCommunications2019	India_RoopkundB	0.782108	578890	1	Central Asia	gray	Low Certainty
R1014.SG	Italy_C.SG	5.4602	10.3978	2	0	0	0	0	0	0	41.367	13.2914	7084	AntonioGaoMootsScience2019	Italy_C.SG	0.665107	578736	1	Central Italy	blue	Agriculture
R970.SG	Italy_Medieval_EarlyModern.SG	6.5691	6.5691	1	0	0	0	0	0	0	41.9559	12.7543	300	AntonioGaoMootsScience2019	Italy_Medieval_EarlyModern.SG	0.681163	578642	1	Central Italy	blue	Agriculture
R35.SG	Italy_LA.SG	0	0	0	0	0	0	0	0	0	41.8863	12.4898	1450	AntonioGaoMootsScience2019	Italy_LA.SG	0.683773	577651	1	Central Italy	blue	Agriculture
I1584	Anatolia_C	0	0	0	0	0	0	0	0	0	40.3037	29.6085	5776	LazaridisNature2016	Anatolia_C	0.966723	577097	1	Aegan	blue	Agriculture
I2923	Iran_C_TepeHissar	0	0	0	0	0	0	0	0	0	36.1544	54.3836	4707	NarasimhanPattersonScience2019	Iran_C_TepeHissar	1.35	576483	1	Central Asia	blue	Agriculture
I0041	Peru_Lauricocha_8600BP	17.8319	171.485	27	38.3736	3	30.1615	2	0	0	-10.3222	-76.6667	8505	PosthNakatsukaCell2018	Peru_Lauricocha_8600BP	0.794	576466	1	Andean	purple	Foraging
CP18	Brazil_LapaDoSanto_9600BP	5.4421	14.1003	3	0	0	0	0	0	0	-19.4772	-44.0381	9510	PosthNakatsukaCell2018	Brazil_LapaDoSanto_9600BP	0.904	576226	1	Atlantic Coast	purple	Foraging
I12457	Pakistan_IA_Loebanr	4.6074	4.6074	1	0	0	0	0	0	0	34.7515	72.4019	2933	NarasimhanPattersonScience2019	Pakistan_IA_Loebanr	1.01084	574632	1	Central Asia	blue	Agriculture
I2653	Scotland_MBA	4.1466	4.1466	1	0	0	0	0	0	0	55.98	-2.896	3211	OlaldeNature2018	Scotland_MBA	0.84	574585	1	Britain	blue	Agriculture
I5524	Germany_BellBeaker	0	0	0	0	0	0	0	0	0	48.663	12.707	4250	OlaldeNature2018	Germany_BellBeaker	0.788	574583	1	Central Europe	blue	Agriculture
I6549	Pakistan_H_Butkara	0	0	0	0	0	0	0	0	0	34.7614	72.3701	2057	NarasimhanPattersonScience2019	Pakistan_H_Butkara	0.918819	573555	1	Central Asia	blue	Agriculture
DA58.SG	Kyrgyzstan_TianShanSaka.SG	0	0	0	0	0	0	0	0	0	41.4997	75.8042	2071	DamgaardNature2018	Kyrgyzstan_TianShanSaka.SG	0.857	573031	1	Steppe	gold	Pastoralism
I5366	England_N	6.585	18.9375	3	0	0	0	0	0	0	50.8609	-0.399007	5464	OlaldeNature2018	England_N	0.9	572989	1	Britain	blue	Agriculture
I2785	Hungary_LateC_Baden	4.3552	4.3552	1	0	0	0	0	0	0	47.685	19.9184	5175	LipsonNature2017	Hungary_LateC_Baden	0.811	572729	1	Eastern Europe	blue	Agriculture
MA2203_final.SG	Anatolia_MLBA.SG	0	0	0	0	0	0	0	0	0	39.3458	33.7881	3800	DamgaardScience2018	Anatolia_MLBA.SG	0.681552	572622	1	Aegan	blue	Agriculture
R835.SG	Italy_Imperial.SG	0	0	0	0	0	0	0	0	0	43.312	13.6512	1814	AntonioGaoMootsScience2019	Italy_Imperial.SG	0.679932	572109	1	Central Italy	blue	Agriculture
DA358.SG	Russia_Kurma_EBA.SG	12.5545	55.6939	8	31.2455	3	12.5545	1	0	0	53.1792	106.963	4710	DamgaardScience2018	Russia_Kurma_EBA.SG	0.9	572054	1	East Steppe	purple	Foraging
I4163	Uzbekistan_BA_Dzharkutan1	0	0	0	0	0	0	0	0	0	37.75	67	3482	NarasimhanPattersonScience2019	Uzbekistan_BA_Dzharkutan1	0.9	571489	1	Central Asia	blue	Agriculture
UNTA58_68Sk1	Germany_Lech_BellBeaker	7.3934	7.3934	1	0	0	0	0	0	0	48.3161	10.892	4288	MittnikScience2019 (higher coverage version of E09538, first published in OlaldeNature2018)	Germany_Lech_BellBeaker	1.0402	571422	1	Central Europe	blue	Agriculture
I2868	India_RoopkundA	0	0	0	0	0	0	0	0	0	30.2472	79.7374	1014	HarneyNatureCommunications2019	India_RoopkundA	0.867913	570995	1	Central Asia	gray	Low Certainty
I13223	Pakistan_IA_Loebanr	0	0	0	0	0	0	0	0	0	34.7515	72.4019	2850	NarasimhanPattersonScience2019	Pakistan_IA_Loebanr	0.829487	570490	1	Central Asia	blue	Agriculture
I2568	Scotland_C_EBA	6.5352	6.5352	1	0	0	0	0	0	0	55.97	-2.444	4113	OlaldeNature2018	Scotland_C_EBA	1.556	570382	1	Britain	blue	Agriculture
VAD001	Iberia_BA	0	0	0	0	0	0	0	0	0	42.4192	-3.48476	3691	OlaldeScience2019	Iberia_BA	1.02248	570346	1	Iberia	blue	Agriculture
MA2210_final.SG	Anatolia_EBA.SG	4.4286	4.4286	1	0	0	0	0	0	0	38.6293	34.2977	4700	DamgaardScience2018	Anatolia_EBA.SG	0.673879	569877	1	Aegan	blue	Agriculture
I0122	Russia_Khvalynsk_Eneolithic	11.4303	17.2313	2	11.4303	1	0	0	0	0	52.22	48.1	6807	MathiesonNature2015	Russia_Khvalynsk_Eneolithic	0.723	569453	1	Steppe	purple	Foraging
I13220	Pakistan_IA_Loebanr	6.552	6.552	1	0	0	0	0	0	0	34.7515	72.4019	2850	NarasimhanPattersonScience2019	Pakistan_IA_Loebanr	0.901995	568917	1	Central Asia	blue	Agriculture
I10974	Pakistan_IA_Loebanr	17.2818	25.8382	2	25.8382	2	17.2818	1	0	0	34.7515	72.4019	2905	NarasimhanPattersonScience2019	Pakistan_IA_Loebanr	1.22995	568563	1	Central Asia	blue	Agriculture
MA2212_final.SG	Anatolia_EBA.SG	0	0	0	0	0	0	0	0	0	38.6293	34.2977	4700	DamgaardScience2018	Anatolia_EBA.SG	0.656747	567586	1	Aegan	blue	Agriculture
I0438	Russia_EBA_Yamnaya_Samara	7.2513	11.5409	2	0	0	0	0	0	0	53.38	50.38	4778	MathiesonNature2015 (1240k of same same sample with 390k in HaakLazaridis2015)	Russia_EBA_Yamnaya_Samara	0.736	567478	1	Steppe	gold	Pastoralism
6DT23.SG	England_Roman.SG	0	0	0	0	0	0	0	0	0	53.9583	-1.08028	1750	MartinianoNatureCommunications2016	England_Roman.SG	0.647	566990	1	Britain	blue	Agriculture
R121.SG	Italy_LA.SG	30.5166	107.513	9	78.6572	3	78.6572	3	78.6572	3	41.7552	12.2949	1450	AntonioGaoMootsScience2019	Italy_LA.SG	0.666054	566906	1	Central Italy	blue	Agriculture
I1593	Germany_MN_Blatterhohle	8.0887	21.6787	3	8.0887	1	0	0	0	0	51.3583	7.55111	5601	LipsonNature2017	Germany_MN_Blatterhohle	0.798	566895	1	Central Europe	purple	Foraging
I1508	Hungary_EN_Koros	0	0	0	0	0	0	0	0	0	47.3187	21.5274	7590	MathiesonNature2015 (capture of same sample shotgunned in Gamba2014)	Hungary_EN_Koros	0.914	565253	1	Eastern Europe	blue	Agriculture
CP22_published	Brazil_LapaDoSanto_9600BP_published	26.3474	165.051	24	65.8688	5	26.3474	1	26.3474	1	-19.4772	-44.0381	9580	PosthNakatsukaCell2018	Brazil_LapaDoSanto_9600BP_published	0.958	564226	1	Atlantic Coast	purple	Foraging
I2789	Hungary_LateC_Protoboleraz	7.4421	16.5056	3	0	0	0	0	0	0	47.1891	20.0048	5650	LipsonNature2017	Hungary_LateC_Protoboleraz	0.764	564162	1	Eastern Europe	blue	Agriculture
I7603	Iberia_C	6.7861	15.8752	3	0	0	0	0	0	0	43.58	-2.14	5050	OlaldeScience2019	Iberia_C	0.860499	563473	1	Iberia	blue	Agriculture
I12031	Iberia_Visigoth_Girona	4.0369	4.0369	1	0	0	0	0	0	0	42.0166	2.8149	1350	OlaldeScience2019	Iberia_Visigoth_Girona	0.907824	562386	1	Iberia	blue	Agriculture
RISE97.SG	Sweden_LN.SG	6.3665	6.3665	1	0	0	0	0	0	0	55.557	13.059	3905	AllentoftNature2015	Sweden_LN.SG	0.746	561162	1	Baltic Sea	blue	Agriculture
I0575	Russia_IA_EarlySarmatian	4.5503	8.7278	2	0	0	0	0	0	0	51.9908	53.8702	2250	UnterlanderNatureCommunications2017	Russia_IA_EarlySarmatian	0.682	560245	1	Steppe	gold	Pastoralism
I3529	Hungary_EBA_BellBeaker	0	0	0	0	0	0	0	0	0	47.6209	19.0449	4300	OlaldeNature2018	Hungary_EBA_BellBeaker	0.775	560151	1	Eastern Europe	blue	Agriculture
I13224	Pakistan_IA_Loebanr	4.4521	4.4521	1	0	0	0	0	0	0	34.7515	72.4019	2850	NarasimhanPattersonScience2019	Pakistan_IA_Loebanr	0.854773	560151	1	Central Asia	blue	Agriculture
I8193	Pakistan_IA_Gogdara	7.2378	7.2378	1	0	0	0	0	0	0	34.7488	72.3084	3150	NarasimhanPattersonScience2019	Pakistan_IA_Gogdara	0.846299	560056	1	Central Asia	blue	Agriculture
R111.SG	Italy_Imperial.SG	4.0288	4.0288	1	0	0	0	0	0	0	41.918	12.4912	1850	AntonioGaoMootsScience2019	Italy_Imperial.SG	0.635429	558860	1	Central Italy	blue	Agriculture
I3432	Iberia_C	0	0	0	0	0	0	0	0	0	38.387	-7.55	4946	OlaldeScience2019	Iberia_C	1.355	558517	1	Iberia	blue	Agriculture
I12644	Iberia_Islamic	16.9213	84.0319	6	84.0319	6	63.9372	4	0	0	39.4697	-0.3774	750	OlaldeScience2019	Iberia_Islamic	0.757301	558375	1	Iberia	blue	Agriculture
R131.SG	Italy_Imperial.SG	0	0	0	0	0	0	0	0	0	41.918	12.4912	1850	AntonioGaoMootsScience2019	Italy_Imperial.SG	0.637003	557587	1	Central Italy	blue	Agriculture
R18.SG	Italy_N.SG	18.813	58.6636	5	47.4218	3	47.4218	3	0	0	43.7224	13.0339	7299	AntonioGaoMootsScience2019	Italy_N.SG	0.673393	557331	1	Central Italy	blue	Agriculture
ARS002.B0101	Mongolia_Khovsgol_LBA	4.6558	13.2977	3	0	0	0	0	0	0	49.6595	99.7278	3048	JeongPNAS2018	Mongolia_Khovsgol_LBA	0.87199	556613	1	East Steppe	gold	Pastoralism
Turkish_55	Turkish	13.2001	13.2001	1	13.2001	1	13.2001	1	0	0	37	35.3	0	Lazaridis et al. 2014	Modern		555940	1	Aegan	gainsboro
Kyrgyz_8	Kyrgyz	4.5124	4.5124	1	0	0	0	0	0	0	42.9	74.6	0	Lazaridis et al. 2014	Modern		555881	1	Steppe	gainsboro
Turkish_54	Turkish	0	0	0	0	0	0	0	0	0	37	35.3	0	Lazaridis et al. 2014	Modern		555878	1	Aegan	gainsboro
Turkish_48	Turkish	4.3707	4.3707	1	0	0	0	0	0	0	37.9	27.8	0	Lazaridis et al. 2014	Modern		555877	1	Aegan	gainsboro
Turkish_52	Turkish	5.8628	10.275	2	0	0	0	0	0	0	41	29	0	Lazaridis et al. 2014	Modern		555875	1	Aegan	gainsboro
Turkish_50	Turkish	5.3	5.3	1	0	0	0	0	0	0	37.9	27.8	0	Lazaridis et al. 2014	Modern		555874	1	Aegan	gainsboro
Turkish_53	Turkish	33.3578	229.709	20	176.311	11	126.478	6	78.7848	3	41	39.7	0	Lazaridis et al. 2014	Modern		555867	1	Steppe	gainsboro
Aleut_6	Aleut	0	0	0	0	0	0	0	0	0	53.6	160.8	0	Lazaridis et al. 2014	Modern		555857	1	Bering Sea	gainsboro
Even_8	Even	0	0	0	0	0	0	0	0	0	57.5	135.9	0	Lazaridis et al. 2014	Modern		555851	1	Even	gainsboro
Turkish_51	Turkish	89.9401	248.074	12	236.787	10	197.721	6	184.199	5	38.7	35.5	0	Lazaridis et al. 2014	Modern		555850	1	Aegan	gainsboro
Eskimo_1	Eskimo	14.4643	45.6811	5	27.5488	2	27.5488	2	0	0	66	169.7	0	Lazaridis et al. 2014	Modern		555839	1	Eskimo	gainsboro
Turkish_49	Turkish	15.5042	59.7356	6	49.1166	4	29.1923	2	0	0	39.4	27.5	0	Lazaridis et al. 2014	Modern		555836	1	Aegan	gainsboro
Iranian_Jew_8	Iranian_Jew	17.8611	178.866	21	112.93	9	74.6828	5	0	0	35.7	51.4	0	Lazaridis et al. 2014	Modern		555831	1	Central Asia	gainsboro
Mansi_7	Mansi	38.2476	64.8521	5	46.9142	2	38.2476	1	38.2476	1	62.5	63.3	0	Lazaridis et al. 2014	Modern		555831	1	Mansi	gainsboro
Kyrgyz_7	Kyrgyz	0	0	0	0	0	0	0	0	0	42.9	74.6	0	Lazaridis et al. 2014	Modern		555830	1	Steppe	gainsboro
Tubalar_8	Tubalar	10.4393	39.7195	5	19.0514	2	0	0	0	0	51.1	87	0	Lazaridis et al. 2014	Modern		555829	1	Steppe	gainsboro
Yukagir_2	Yukagir	18.1901	39.745	4	30.6009	2	30.6009	2	0	0	68.6	153	0	Lazaridis et al. 2014	Modern		555829	1	Yukagir	gainsboro
Aleut_5	Aleut	0	0	0	0	0	0	0	0	0	53.6	160.8	0	Lazaridis et al. 2014	Modern		555827	1	Bering Sea	gainsboro
Yukagir_11	Yukagir	0	0	0	0	0	0	0	0	0	65.5	151	0	Lazaridis et al. 2014	Modern		555826	1	Yukagir	gainsboro
Turkish_47	Turkish	0	0	0	0	0	0	0	0	0	37	35.3	0	Lazaridis et al. 2014	Modern		555819	1	Aegan	gainsboro
Chukchi_10	Chukchi	5.6771	20.0797	4	0	0	0	0	0	0	69.5	168.8	0	Lazaridis et al. 2014	Modern		555817	1	Chukchi	gainsboro
Egyptian_17	Egyptian	0	0	0	0	0	0	0	0	0	31	31.2	0	Lazaridis et al. 2014	Modern		555814	1	Levante	gainsboro
Sardinian_5	Sardinian	5.8831	10.6513	2	0	0	0	0	0	0	40	9	0	Lazaridis et al. 2014	Modern		555814	1	Sardinia	gainsboro
Turkish_45	Turkish	19.4567	62.698	6	43.5106	3	34.2569	2	0	0	38.7	35.5	0	Lazaridis et al. 2014	Modern		555811	1	Aegan	gainsboro
Sardinian_13	Sardinian	4.4533	8.615	2	0	0	0	0	0	0	40	9	0	Lazaridis et al. 2014	Modern		555809	1	Sardinia	gainsboro
Tubalar_19	Tubalar	15.9539	52.8153	7	34.2103	3	15.9539	1	0	0	51.1	87	0	Lazaridis et al. 2014	Modern		555809	1	Steppe	gainsboro
Turkish_43	Turkish	6.071	6.071	1	0	0	0	0	0	0	41	39.7	0	Lazaridis et al. 2014	Modern		555807	1	Steppe	gainsboro
Turkish_46	Turkish	4.4084	4.4084	1	0	0	0	0	0	0	41	39.7	0	Lazaridis et al. 2014	Modern		555805	1	Steppe	gainsboro
Turkish_44	Turkish	0	0	0	0	0	0	0	0	0	37	35.3	0	Lazaridis et al. 2014	Modern		555804	1	Aegan	gainsboro
Ulchi_7	Ulchi	8.8427	15.576	2	8.8427	1	0	0	0	0	52.2	140.4	0	Lazaridis et al. 2014	Modern		555803	1	Ulchi	gainsboro
Kyrgyz_6	Kyrgyz	0	0	0	0	0	0	0	0	0	42.9	74.6	0	Lazaridis et al. 2014	Modern		555799	1	Steppe	gainsboro
She_2	She	9.7045	34.1369	5	18.1848	2	0	0	0	0	27	119	0	Lazaridis et al. 2014	Modern		555799	1	She	gainsboro
Tubalar_7	Tubalar	12.8223	33.3218	5	12.8223	1	12.8223	1	0	0	51.1	87	0	Lazaridis et al. 2014	Modern		555793	1	Steppe	gainsboro
Ulchi_24	Ulchi	7.0866	7.0866	1	0	0	0	0	0	0	52.2	140.4	0	Lazaridis et al. 2014	Modern		555793	1	Ulchi	gainsboro
Turkish_37	Turkish	0	0	0	0	0	0	0	0	0	41	29	0	Lazaridis et al. 2014	Modern		555788	1	Aegan	gainsboro
Druze_32	Druze	5.71849	5.71849	1	0	0	0	0	0	0	32	35	0	Lazaridis et al. 2014	Modern		555783	1	Levante	gainsboro
Russian_16	Russian	4.607	4.607	1	0	0	0	0	0	0	61	40	0	Lazaridis et al. 2014	Modern		555783	1	Russian	gainsboro
Turkish_38	Turkish	8.809	8.809	1	8.809	1	0	0	0	0	41	29	0	Lazaridis et al. 2014	Modern		555779	1	Aegan	gainsboro
Ashkenazi_Jew_6	Ashkenazi_Jew	8.0033	8.0033	1	8.0033	1	0	0	0	0	52.2	21	0	Lazaridis et al. 2014	Modern		555778	1	Eastern Europe	gainsboro
Sardinian_26	Sardinian	17.182	92.6006	10	68.1501	6	29.6893	2	0	0	40	9	0	Lazaridis et al. 2014	Modern		555773	1	Sardinia	gainsboro
Yukagir_8	Yukagir	18.0533	50.5558	5	37.6886	3	18.0533	1	0	0	68.6	153	0	Lazaridis et al. 2014	Modern		555772	1	Yukagir	gainsboro
Turkish_39	Turkish	0	0	0	0	0	0	0	0	0	37	35.3	0	Lazaridis et al. 2014	Modern		555768	1	Aegan	gainsboro
Turkish_42	Turkish	0	0	0	0	0	0	0	0	0	38.7	35.5	0	Lazaridis et al. 2014	Modern		555767	1	Aegan	gainsboro
Even_1	Even	11.1883	21.0201	3	11.1883	1	0	0	0	0	57.5	135.9	0	Lazaridis et al. 2014	Modern		555766	1	Even	gainsboro
Turkish_36	Turkish	38.0173	90.0455	7	74.4567	4	55.57	2	38.0173	1	38.7	35.5	0	Lazaridis et al. 2014	Modern		555766	1	Aegan	gainsboro
Turkish_41	Turkish	24.3285	81.008	6	73.1649	5	41.1613	2	24.3285	1	38.7	35.5	0	Lazaridis et al. 2014	Modern		555765	1	Aegan	gainsboro
Turkish_40	Turkish	40.151	75.4906	4	67.8173	3	58.3426	2	40.151	1	41	39.7	0	Lazaridis et al. 2014	Modern		555765	1	Steppe	gainsboro
Naxi_2	Naxi	0	0	0	0	0	0	0	0	0	26	100	0	Lazaridis et al. 2014	Modern		555761	1	Naxi	gainsboro
Druze_38	Druze	26.4929	198.886	15	170.632	11	122.141	6	75.701	3	32	35	0	Lazaridis et al. 2014	Modern		555759	1	Levante	gainsboro
French_23	French	0	0	0	0	0	0	0	0	0	46	2	0	Lazaridis et al. 2014	Modern		555757	1	French	gainsboro
Palestinian_18	Palestinian	24.9636	24.9636	1	24.9636	1	24.9636	1	24.9636	1	32	35	0	Lazaridis et al. 2014	Modern		555750	1	Levante	gainsboro
Chukchi_7	Chukchi	10.3406	65.2181	10	10.3406	1	0	0	0	0	69.5	168.8	0	Lazaridis et al. 2014	Modern		555748	1	Chukchi	gainsboro
Sardinian_24	Sardinian	0	0	0	0	0	0	0	0	0	40	9	0	Lazaridis et al. 2014	Modern		555747	1	Sardinia	gainsboro
Mansi_6	Mansi	8.6009	18.6603	3	8.6009	1	0	0	0	0	62.5	63.3	0	Lazaridis et al. 2014	Modern		555747	1	Mansi	gainsboro
Adygei_1	Adygei	4.2311	4.2311	1	0	0	0	0	0	0	44	39	0	Lazaridis et al. 2014	Modern		555746	1	Steppe	gainsboro
Turkish_35	Turkish	0	0	0	0	0	0	0	0	0	37.9	27.8	0	Lazaridis et al. 2014	Modern		555746	1	Aegan	gainsboro
Basque_0	Basque	4.094	4.094	1	0	0	0	0	0	0	43	0	0	Lazaridis et al. 2014	Modern		555745	1	Iberia	gainsboro
Russian_19	Russian	0	0	0	0	0	0	0	0	0	61	40	0	Lazaridis et al. 2014	Modern		555742	1	Russian	gainsboro
Turkish_34	Turkish	44.6974	307.794	20	261.222	12	240.182	10	177.451	6	41	39.7	0	Lazaridis et al. 2014	Modern		555738	1	Steppe	gainsboro
Pima_12	Pima	37.7185	79.4021	6	67.7654	4	37.7185	1	37.7185	1	29	-108	0	Lazaridis et al. 2014	Modern		555736	1	Pima	gainsboro
Iraqi_Jew_5	Iraqi_Jew	20.2872	112.792	14	53.4364	4	32.9844	2	20.2872	1	33.3	44.4	0	Lazaridis et al. 2014	Modern		555736	1	Central Asia	gainsboro
Eskimo_9	Eskimo	9.531	36.8716	6	17.8433	2	0	0	0	0	64.4	173.9	0	Lazaridis et al. 2014	Modern		555735	1	Eskimo	gainsboro
Russian_1	Russian	0	0	0	0	0	0	0	0	0	61	40	0	Lazaridis et al. 2014	Modern		555735	1	Russian	gainsboro
Georgian_8	Georgian	0	0	0	0	0	0	0	0	0	42.5	41.9	0	Lazaridis et al. 2014	Modern		555734	1	Steppe	gainsboro
Turkish_30	Turkish	29.8386	197.461	20	147.527	11	101.776	6	29.8386	1	41	29	0	Lazaridis et al. 2014	Modern		555732	1	Aegan	gainsboro
Kyrgyz_4	Kyrgyz	4.3517	4.3517	1	0	0	0	0	0	0	42.9	74.6	0	Lazaridis et al. 2014	Modern		555732	1	Steppe	gainsboro
Nganasan_0	Nganasan	14.2756	69.7125	9	44.3873	4	14.2756	1	0	0	71.1	96.1	0	Lazaridis et al. 2014	Modern		555731	1	Nganasan	gainsboro
Mozabite_4	Mozabite	11.3594	50.2561	7	21.4994	2	0	0	0	0	32	3	0	Lazaridis et al. 2014	Modern		555731	1	North Africa	gainsboro
Turkish_31	Turkish	19.759	112.387	12	67.94	5	45.3787	3	0	0	39.4	27.5	0	Lazaridis et al. 2014	Modern		555730	1	Aegan	gainsboro
Yukagir_5	Yukagir	5.19199	9.59179	2	0	0	0	0	0	0	68.6	153	0	Lazaridis et al. 2014	Modern		555730	1	Yukagir	gainsboro
Turkish_29	Turkish	7.0182	7.0182	1	0	0	0	0	0	0	37.9	27.8	0	Lazaridis et al. 2014	Modern		555728	1	Aegan	gainsboro
Bergamo_11	Bergamo	0	0	0	0	0	0	0	0	0	46	10	0	Lazaridis et al. 2014	Modern		555726	1	Central Europe	gainsboro
Tlingit_3	Tlingit	0	0	0	0	0	0	0	0	0	54.7	164.5	0	Lazaridis et al. 2014	Modern		555725	1	Tlingit	gainsboro
Aleut_4	Aleut	30.5782	110.905	9	94.0069	6	68.2657	3	51.5964	2	53.6	160.8	0	Lazaridis et al. 2014	Modern		555723	1	Bering Sea	gainsboro
Yukagir_9	Yukagir	17.3562	33.2764	3	27.28	2	17.3562	1	0	0	68.6	153	0	Lazaridis et al. 2014	Modern		555722	1	Yukagir	gainsboro
Ulchi_11	Ulchi	11.9075	40.7958	6	21.2629	2	0	0	0	0	52.2	140.4	0	Lazaridis et al. 2014	Modern		555717	1	Ulchi	gainsboro
Turkish_33	Turkish	16.7315	79.104	9	56.3754	5	16.7315	1	0	0	38.7	35.5	0	Lazaridis et al. 2014	Modern		555717	1	Aegan	gainsboro
Koryak_5	Koryak	23.1909	70.9833	5	63.5695	4	44.5603	2	44.5603	2	58.1	159	0	Lazaridis et al. 2014	Modern		555717	1	Koryak	gainsboro
Chukchi_5	Chukchi	9.9838	39.7302	6	18.0414	2	0	0	0	0	69.5	168.8	0	Lazaridis et al. 2014	Modern		555714	1	Chukchi	gainsboro
Ulchi_10	Ulchi	8.9916	8.9916	1	8.9916	1	0	0	0	0	52.2	140.4	0	Lazaridis et al. 2014	Modern		555714	1	Ulchi	gainsboro
Kyrgyz_5	Kyrgyz	0	0	0	0	0	0	0	0	0	42.9	74.6	0	Lazaridis et al. 2014	Modern		555713	1	Steppe	gainsboro
Spanish_44	Spanish	0	0	0	0	0	0	0	0	0	41.8	1.5	0	Lazaridis et al. 2014	Modern		555713	1	Iberia	gainsboro
Sardinian_20	Sardinian	12.5726	19.3929	2	12.5726	1	12.5726	1	0	0	40	9	0	Lazaridis et al. 2014	Modern		555710	1	Sardinia	gainsboro
Han_31	Han	0	0	0	0	0	0	0	0	0	32.3	114	0	Lazaridis et al. 2014	Modern		555709	1	Han	gainsboro
Turkish_27	Turkish	0	0	0	0	0	0	0	0	0	37	35.3	0	Lazaridis et al. 2014	Modern		555708	1	Aegan	gainsboro
Sardinian_12	Sardinian	9.0791	30.1182	4	18.0909	2	0	0	0	0	40	9	0	Lazaridis et al. 2014	Modern		555706	1	Sardinia	gainsboro
Spanish_34	Spanish	0	0	0	0	0	0	0	0	0	41	-1	0	Lazaridis et al. 2014	Modern		555706	1	Iberia	gainsboro
Uygur_3	Uygur	0	0	0	0	0	0	0	0	0	44	81	0	Lazaridis et al. 2014	Modern		555705	1	Steppe	gainsboro
Tuscan_5	Tuscan	0	0	0	0	0	0	0	0	0	43	11	0	Lazaridis et al. 2014	Modern		555705	1	Central Italy	gainsboro
Tubalar_1	Tubalar	32.3135	102.458	10	69.7401	4	48.8367	2	32.3135	1	51.1	87	0	Lazaridis et al. 2014	Modern		555704	1	Steppe	gainsboro
Turkish_32	Turkish	33.2706	33.2706	1	33.2706	1	33.2706	1	33.2706	1	37	35.3	0	Lazaridis et al. 2014	Modern		555704	1	Aegan	gainsboro
Yukagir_6	Yukagir	0	0	0	0	0	0	0	0	0	68.6	153	0	Lazaridis et al. 2014	Modern		555703	1	Yukagir	gainsboro
Itelmen_1	Itelmen	9.0713	30.2201	4	18.0663	2	0	0	0	0	57.2	156.9	0	Lazaridis et al. 2014	Modern		555703	1	Itelmen	gainsboro
Tubalar_12	Tubalar	18.2923	140.961	16	93.8174	8	47.1797	3	0	0	51.1	87	0	Lazaridis et al. 2014	Modern		555701	1	Steppe	gainsboro
Ulchi_2	Ulchi	10.8122	18.0074	2	10.8122	1	0	0	0	0	52.2	140.4	0	Lazaridis et al. 2014	Modern		555701	1	Ulchi	gainsboro
Lithuanian_0	Lithuanian	0	0	0	0	0	0	0	0	0	54.9	23.9	0	Lazaridis et al. 2014	Modern		555701	1	Baltic Sea	gainsboro
Even_0	Even	0	0	0	0	0	0	0	0	0	57.5	135.9	0	Lazaridis et al. 2014	Modern		555700	1	Even	gainsboro
Libyan_Jew_8	Libyan_Jew	11.3564	47.6051	7	22.327	2	0	0	0	0	32.9	13.2	0	Lazaridis et al. 2014	Modern		555699	1	North Africa	gainsboro
Mongola_2	Mongola	0	0	0	0	0	0	0	0	0	45	111	0	Lazaridis et al. 2014	Modern		555699	1	East Steppe	gainsboro
Naxi_3	Naxi	14.6507	19.894	2	14.6507	1	14.6507	1	0	0	26	100	0	Lazaridis et al. 2014	Modern		555699	1	Naxi	gainsboro
Tubalar_13	Tubalar	26.709	102.568	10	74.1404	5	47.698	2	47.698	2	51.1	87	0	Lazaridis et al. 2014	Modern		555694	1	Steppe	gainsboro
Tubalar_6	Tubalar	10.3978	56.1496	8	20.4834	2	0	0	0	0	51.1	87	0	Lazaridis et al. 2014	Modern		555694	1	Steppe	gainsboro
Turkish_28	Turkish	4.3839	4.3839	1	0	0	0	0	0	0	41	39.7	0	Lazaridis et al. 2014	Modern		555692	1	Steppe	gainsboro
Kyrgyz_3	Kyrgyz	0	0	0	0	0	0	0	0	0	42.9	74.6	0	Lazaridis et al. 2014	Modern		555688	1	Steppe	gainsboro
Chukchi_2	Chukchi	9.7315	60.4073	9	18.954	2	0	0	0	0	69.5	168.8	0	Lazaridis et al. 2014	Modern		555686	1	Chukchi	gainsboro
Eskimo_2	Eskimo	30.148	141.158	16	78.2912	4	78.2912	4	30.148	1	66	169.7	0	Lazaridis et al. 2014	Modern		555684	1	Eskimo	gainsboro
Georgian_4	Georgian	0	0	0	0	0	0	0	0	0	42.5	41.9	0	Lazaridis et al. 2014	Modern		555682	1	Steppe	gainsboro
Han_NChina_3	Han_NChina	0	0	0	0	0	0	0	0	0	32.3	114	0	Lazaridis et al. 2014	Modern		555682	1	Han_NChina	gainsboro
Georgian_Jew_5	Georgian_Jew	18.5787	49.306	6	27.2552	2	18.5787	1	0	0	41.7	44.8	0	Lazaridis et al. 2014	Modern		555681	1	Steppe	gainsboro
Han_NChina_5	Han_NChina	0	0	0	0	0	0	0	0	0	32.3	114	0	Lazaridis et al. 2014	Modern		555681	1	Han_NChina	gainsboro
Naxi_5	Naxi	0	0	0	0	0	0	0	0	0	26	100	0	Lazaridis et al. 2014	Modern		555680	1	Naxi	gainsboro
Aleut_2	Aleut	0	0	0	0	0	0	0	0	0	53.6	160.8	0	Lazaridis et al. 2014	Modern		555678	1	Bering Sea	gainsboro
Han_11	Han	0	0	0	0	0	0	0	0	0	32.3	114	0	Lazaridis et al. 2014	Modern		555677	1	Han	gainsboro
Xibo_4	Xibo	0	0	0	0	0	0	0	0	0	43.5	81.5	0	Lazaridis et al. 2014	Modern		555674	1	Steppe	gainsboro
Bengali_1	Bengali	0	0	0	0	0	0	0	0	0	23.7	90.4	0	Lazaridis et al. 2014	Modern		555673	1	Bengali	gainsboro
Balkar_7	Balkar	0	0	0	0	0	0	0	0	0	43.5	43.6	0	Lazaridis et al. 2014	Modern		555670	1	Steppe	gainsboro
Georgian_Jew_6	Georgian_Jew	7.79881	39.3222	6	0	0	0	0	0	0	41.7	44.8	0	Lazaridis et al. 2014	Modern		555669	1	Steppe	gainsboro
Turkish_25	Turkish	43.6744	237.404	15	200.267	9	182.708	7	118.066	3	41	29	0	Lazaridis et al. 2014	Modern		555669	1	Aegan	gainsboro
Eskimo_10	Eskimo	21.3366	54.0918	7	21.3366	1	21.3366	1	21.3366	1	64.4	173.9	0	Lazaridis et al. 2014	Modern		555668	1	Eskimo	gainsboro
Hezhen_6	Hezhen	15.9518	46.6708	4	40.5717	3	30.9217	2	0	0	47.5	133.5	0	Lazaridis et al. 2014	Modern		555668	1	Hezhen	gainsboro
Adygei_8	Adygei	0	0	0	0	0	0	0	0	0	44	39	0	Lazaridis et al. 2014	Modern		555666	1	Steppe	gainsboro
Spanish_25	Spanish	0	0	0	0	0	0	0	0	0	37.4	-6	0	Lazaridis et al. 2014	Modern		555666	1	Iberia	gainsboro
Basque_4	Basque	8.4421	23.7746	4	8.4421	1	0	0	0	0	43	0	0	Lazaridis et al. 2014	Modern		555664	1	Iberia	gainsboro
Ulchi_23	Ulchi	5.3072	5.3072	1	0	0	0	0	0	0	52.2	140.4	0	Lazaridis et al. 2014	Modern		555664	1	Ulchi	gainsboro
Lebanese_3	Lebanese	0	0	0	0	0	0	0	0	0	33.8	35.6	0	Lazaridis et al. 2014	Modern		555664	1	Levante	gainsboro
Mansi_5	Mansi	9.6058	9.6058	1	9.6058	1	0	0	0	0	62.5	63.3	0	Lazaridis et al. 2014	Modern		555663	1	Mansi	gainsboro
Mordovian_8	Mordovian	6.2062	11.5805	2	0	0	0	0	0	0	54.2	45.2	0	Lazaridis et al. 2014	Modern		555661	1	Steppe	gainsboro
Cochin_Jew_2	Cochin_Jew	0	0	0	0	0	0	0	0	0	10	76.3	0	Lazaridis et al. 2014	Modern		555661	1	Cochin_Jew	gainsboro
Kyrgyz_2	Kyrgyz	13.8938	13.8938	1	13.8938	1	13.8938	1	0	0	42.9	74.6	0	Lazaridis et al. 2014	Modern		555661	1	Steppe	gainsboro
Papuan_3	Papuan	13.3464	75.0034	9	42.4633	4	13.3464	1	0	0	-4	143	0	Lazaridis et al. 2014	Modern		555661	1	Papuan	gainsboro
Adygei_11	Adygei	4.76641	4.76641	1	0	0	0	0	0	0	44	39	0	Lazaridis et al. 2014	Modern		555659	1	Steppe	gainsboro
Turkish_26	Turkish	60.2669	273.295	16	251.1	12	214.851	8	160.313	5	37	35.3	0	Lazaridis et al. 2014	Modern		555658	1	Aegan	gainsboro
Mozabite_15	Mozabite	7.2602	16.4928	3	0	0	0	0	0	0	32	3	0	Lazaridis et al. 2014	Modern		555657	1	North Africa	gainsboro
Tuscan_6	Tuscan	26.5489	65.7691	5	53.6317	3	43.6361	2	26.5489	1	43	11	0	Lazaridis et al. 2014	Modern		555656	1	Central Italy	gainsboro
Pima_0	Pima	20.2014	151.456	13	121.23	8	101.504	6	40.2658	2	29	-108	0	Lazaridis et al. 2014	Modern		555656	1	Pima	gainsboro
Russian_14	Russian	0	0	0	0	0	0	0	0	0	61	40	0	Lazaridis et al. 2014	Modern		555656	1	Russian	gainsboro
Chechen_4	Chechen	7.8172	12.8582	2	0	0	0	0	0	0	43.3	45.7	0	Lazaridis et al. 2014	Modern		555655	1	Steppe	gainsboro
Aleut_3	Aleut	0	0	0	0	0	0	0	0	0	53.6	160.8	0	Lazaridis et al. 2014	Modern		555653	1	Bering Sea	gainsboro
Tubalar_17	Tubalar	11.4651	79.5461	12	29.3221	3	0	0	0	0	51.1	87	0	Lazaridis et al. 2014	Modern		555652	1	Steppe	gainsboro
Mayan_13	Mayan	6.3934	6.3934	1	0	0	0	0	0	0	19	-91	0	Lazaridis et al. 2014	Modern		555652	1	Mayan	gainsboro
Libyan_Jew_7	Libyan_Jew	12.5906	37.2434	6	12.5906	1	12.5906	1	0	0	32.9	13.2	0	Lazaridis et al. 2014	Modern		555651	1	North Africa	gainsboro
Pima_10	Pima	31.578	106.476	8	85.9825	5	67.7284	3	54.0066	2	29	-108	0	Lazaridis et al. 2014	Modern		555649	1	Pima	gainsboro
Oroqen_6	Oroqen	5.1752	5.1752	1	0	0	0	0	0	0	50.4	126.5	0	Lazaridis et al. 2014	Modern		555647	1	Oroqen	gainsboro
Turkish_22	Turkish	0	0	0	0	0	0	0	0	0	41	29	0	Lazaridis et al. 2014	Modern		555647	1	Aegan	gainsboro
Chukchi_8	Chukchi	15.2572	128.623	17	61.3363	5	42.404	3	0	0	69.5	168.8	0	Lazaridis et al. 2014	Modern		555647	1	Chukchi	gainsboro
Druze_28	Druze	24.0485	116.87	12	87.1468	7	52.6436	3	24.0485	1	32	35	0	Lazaridis et al. 2014	Modern		555646	1	Levante	gainsboro
Tubalar_10	Tubalar	10.9709	38.6057	5	21.9159	2	0	0	0	0	51.1	87	0	Lazaridis et al. 2014	Modern		555646	1	Steppe	gainsboro
Even_9	Even	0	0	0	0	0	0	0	0	0	57.5	135.9	0	Lazaridis et al. 2014	Modern		555645	1	Even	gainsboro
Spanish_24	Spanish	0	0	0	0	0	0	0	0	0	37.4	-6	0	Lazaridis et al. 2014	Modern		555645	1	Iberia	gainsboro
Moroccan_Jew_5	Moroccan_Jew	6.144	10.8264	2	0	0	0	0	0	0	34	-6.8	0	Lazaridis et al. 2014	Modern		555645	1	North Africa	gainsboro
Tubalar_16	Tubalar	15.5075	45.1179	5	28.3278	2	28.3278	2	0	0	51.1	87	0	Lazaridis et al. 2014	Modern		555644	1	Steppe	gainsboro
Han_19	Han	0	0	0	0	0	0	0	0	0	32.3	114	0	Lazaridis et al. 2014	Modern		555641	1	Han	gainsboro
Lahu_7	Lahu	6.3558	6.3558	1	0	0	0	0	0	0	22	100	0	Lazaridis et al. 2014	Modern		555640	1	Lahu	gainsboro
GujaratiA_0	GujaratiA	6.2703	6.2703	1	0	0	0	0	0	0	23.2	72.7	0	Lazaridis et al. 2014	Modern		555639	1	GujaratiA	gainsboro
Even_6	Even	12.9148	20.8475	2	12.9148	1	12.9148	1	0	0	57.5	135.9	0	Lazaridis et al. 2014	Modern		555636	1	Even	gainsboro
Mayan_17	Mayan	0	0	0	0	0	0	0	0	0	19	-91	0	Lazaridis et al. 2014	Modern		555635	1	Mayan	gainsboro
Punjabi_2	Punjabi	18.4017	29.5449	3	18.4017	1	18.4017	1	0	0	31.5	74.3	0	Lazaridis et al. 2014	Modern		555635	1	Central Asia	gainsboro
Palestinian_27	Palestinian	0	0	0	0	0	0	0	0	0	32	35	0	Lazaridis et al. 2014	Modern		555635	1	Levante	gainsboro
Spanish_22	Spanish	0	0	0	0	0	0	0	0	0	38	-1.1	0	Lazaridis et al. 2014	Modern		555634	1	Iberia	gainsboro
Lithuanian_9	Lithuanian	33.1675	46.5877	2	46.5877	2	46.5877	2	33.1675	1	54.9	23.9	0	Lazaridis et al. 2014	Modern		555634	1	Baltic Sea	gainsboro
GujaratiB_4	GujaratiB	13.2906	56.1721	8	13.2906	1	13.2906	1	0	0	23.2	72.7	0	Lazaridis et al. 2014	Modern		555632	1	GujaratiB	gainsboro
French_0	French	0	0	0	0	0	0	0	0	0	46	2	0	Lazaridis et al. 2014	Modern		555632	1	French	gainsboro
Orcadian_10	Orcadian	21.1031	52.4614	6	32.6312	2	21.1031	1	21.1031	1	59	-3	0	Lazaridis et al. 2014	Modern		555631	1	Britain	gainsboro
She_3	She	13.4778	40.2137	5	26.3588	2	26.3588	2	0	0	27	119	0	Lazaridis et al. 2014	Modern		555631	1	She	gainsboro
Cochin_Jew_4	Cochin_Jew	17.4781	99.848	10	76.7955	6	46.8111	3	0	0	10	76.3	0	Lazaridis et al. 2014	Modern		555631	1	Cochin_Jew	gainsboro
Bougainville_1	Bougainville	9.57561	17.6839	2	17.6839	2	0	0	0	0	-6	155	0	Lazaridis et al. 2014	Modern		555630	1	Bougainville	gainsboro
Mansi_4	Mansi	5.6865	15.6114	3	0	0	0	0	0	0	62.5	63.3	0	Lazaridis et al. 2014	Modern		555629	1	Mansi	gainsboro
Tubalar_20	Tubalar	22.2094	98.07	11	60.796	4	39.3146	2	22.2094	1	51.1	87	0	Lazaridis et al. 2014	Modern		555629	1	Steppe	gainsboro
Mongola_1	Mongola	0	0	0	0	0	0	0	0	0	45	111	0	Lazaridis et al. 2014	Modern		555628	1	East Steppe	gainsboro
Ulchi_4	Ulchi	5.1671	5.1671	1	0	0	0	0	0	0	52.2	140.4	0	Lazaridis et al. 2014	Modern		555628	1	Ulchi	gainsboro
Yukagir_14	Yukagir	0	0	0	0	0	0	0	0	0	65.5	151	0	Lazaridis et al. 2014	Modern		555628	1	Yukagir	gainsboro
Yukagir_13	Yukagir	0	0	0	0	0	0	0	0	0	68.6	153	0	Lazaridis et al. 2014	Modern		555628	1	Yukagir	gainsboro
Tuscan_1	Tuscan	0	0	0	0	0	0	0	0	0	43	11	0	Lazaridis et al. 2014	Modern		555627	1	Central Italy	gainsboro
Turkish_23	Turkish	0	0	0	0	0	0	0	0	0	37.9	27.8	0	Lazaridis et al. 2014	Modern		555626	1	Aegan	gainsboro
Russian_0	Russian	5.2343	5.2343	1	0	0	0	0	0	0	61	40	0	Lazaridis et al. 2014	Modern		555626	1	Russian	gainsboro
Even_4	Even	0	0	0	0	0	0	0	0	0	57.5	135.9	0	Lazaridis et al. 2014	Modern		555625	1	Even	gainsboro
Yakut_11	Yakut	11.9633	31.699	5	11.9633	1	0	0	0	0	63	129.5	0	Lazaridis et al. 2014	Modern		555624	1	Yakut	gainsboro
Pima_5	Pima	48.7086	402.454	22	371.272	17	342.284	14	240.728	7	29	-108	0	Lazaridis et al. 2014	Modern		555623	1	Pima	gainsboro
French_18	French	0	0	0	0	0	0	0	0	0	46	2	0	Lazaridis et al. 2014	Modern		555623	1	French	gainsboro
Kinh_0	Kinh	0	0	0	0	0	0	0	0	0	21	105.9	0	Lazaridis et al. 2014	Modern		555622	1	Kinh	gainsboro
Even_3	Even	11.0302	29.8221	4	11.0302	1	0	0	0	0	57.5	135.9	0	Lazaridis et al. 2014	Modern		555621	1	Even	gainsboro
BedouinB_13	BedouinB	9.65041	9.65041	1	9.65041	1	0	0	0	0	31	35	0	Lazaridis et al. 2014	Modern		555621	1	Levante	gainsboro
GujaratiD_4	GujaratiD	0	0	0	0	0	0	0	0	0	23.2	72.7	0	Lazaridis et al. 2014	Modern		555620	1	GujaratiD	gainsboro
Turkish_21	Turkish	0	0	0	0	0	0	0	0	0	38.7	35.5	0	Lazaridis et al. 2014	Modern		555619	1	Aegan	gainsboro
Chuvash_9	Chuvash	10.8568	18.368	2	10.8568	1	0	0	0	0	56.1	47.3	0	Lazaridis et al. 2014	Modern		555618	1	Steppe	gainsboro
Chukchi_3	Chukchi	11.0702	92.2935	14	20.727	2	0	0	0	0	69.5	168.8	0	Lazaridis et al. 2014	Modern		555618	1	Chukchi	gainsboro
Bergamo_3	Bergamo	0	0	0	0	0	0	0	0	0	46	10	0	Lazaridis et al. 2014	Modern		555616	1	Central Europe	gainsboro
Tlingit_1	Tlingit	6.0842	11.518	2	0	0	0	0	0	0	54.7	164.5	0	Lazaridis et al. 2014	Modern		555615	1	Tlingit	gainsboro
Mordovian_7	Mordovian	6.8675	6.8675	1	0	0	0	0	0	0	54.2	45.2	0	Lazaridis et al. 2014	Modern		555615	1	Steppe	gainsboro
Hezhen_0	Hezhen	0	0	0	0	0	0	0	0	0	47.5	133.5	0	Lazaridis et al. 2014	Modern		555615	1	Hezhen	gainsboro
Brahui_19	Brahui	11.5892	11.5892	1	11.5892	1	0	0	0	0	30.5	66.5	0	Lazaridis et al. 2014	Modern		555612	1	Central Asia	gainsboro
Bulgarian_7	Bulgarian	5.0027	5.0027	1	0	0	0	0	0	0	42.2	24.7	0	Lazaridis et al. 2014	Modern		555612	1	Balkans	gainsboro
Turkish_19	Turkish	0	0	0	0	0	0	0	0	0	41	29	0	Lazaridis et al. 2014	Modern		555612	1	Aegan	gainsboro
Tu_9	Tu	0	0	0	0	0	0	0	0	0	36	101	0	Lazaridis et al. 2014	Modern		555611	1	Tu	gainsboro
Iranian_Jew_7	Iranian_Jew	18.4597	120.97	13	74.0908	6	45.3655	3	0	0	35.7	51.4	0	Lazaridis et al. 2014	Modern		555607	1	Central Asia	gainsboro
Hungarian_8	Hungarian	0	0	0	0	0	0	0	0	0	47.5	19.1	0	Lazaridis et al. 2014	Modern		555606	1	Eastern Europe	gainsboro
Lahu_6	Lahu	7.19279	18.7783	3	0	0	0	0	0	0	22	100	0	Lazaridis et al. 2014	Modern		555606	1	Lahu	gainsboro
Kalmyk_4	Kalmyk	7.88	7.88	1	0	0	0	0	0	0	46.2	45.3	0	Lazaridis et al. 2014	Modern		555604	1	Steppe	gainsboro
Russian_3	Russian	7.3118	18.3335	3	0	0	0	0	0	0	61	40	0	Lazaridis et al. 2014	Modern		555603	1	Russian	gainsboro
Saudi_5	Saudi	34.9092	52.5595	4	34.9092	1	34.9092	1	34.9092	1	18.5	42.5	0	Lazaridis et al. 2014	Modern		555602	1	Saudi	gainsboro
Kinh_1	Kinh	0	0	0	0	0	0	0	0	0	21	105.9	0	Lazaridis et al. 2014	Modern		555602	1	Kinh	gainsboro
Bougainville_7	Bougainville	8.5493	18.3727	3	8.5493	1	0	0	0	0	-6	155	0	Lazaridis et al. 2014	Modern		555601	1	Bougainville	gainsboro
Brahui_13	Brahui	25.4765	122.496	10	106.866	7	88.302	5	48.2976	2	30.5	66.5	0	Lazaridis et al. 2014	Modern		555600	1	Central Asia	gainsboro
Eskimo_7	Eskimo	8.6632	30.749	5	8.6632	1	0	0	0	0	64.4	173.9	0	Lazaridis et al. 2014	Modern		555598	1	Eskimo	gainsboro
Druze_22	Druze	15.3036	29.887	4	15.3036	1	15.3036	1	0	0	32	35	0	Lazaridis et al. 2014	Modern		555597	1	Levante	gainsboro
Palestinian_34	Palestinian	0	0	0	0	0	0	0	0	0	32	35	0	Lazaridis et al. 2014	Modern		555596	1	Levante	gainsboro
Spanish_50	Spanish	0	0	0	0	0	0	0	0	0	41	-1	0	Lazaridis et al. 2014	Modern		555595	1	Iberia	gainsboro
BedouinA_3	BedouinA	14.5268	85.6728	9	69.913	6	41.9197	3	0	0	31	35	0	Lazaridis et al. 2014	Modern		555595	1	Levante	gainsboro
North_Ossetian_5	North_Ossetian	4.1869	4.1869	1	0	0	0	0	0	0	43	44.7	0	Lazaridis et al. 2014	Modern		555593	1	Steppe	gainsboro
Piapoco_3	Piapoco	0	0	0	0	0	0	0	0	0	3	-68	0	Lazaridis et al. 2014	Modern		555591	1	Andean	gainsboro
Lithuanian_3	Lithuanian	6.7094	11.9946	2	0	0	0	0	0	0	54.9	23.9	0	Lazaridis et al. 2014	Modern		555591	1	Baltic Sea	gainsboro
Koryak_1	Koryak	4.5466	4.5466	1	0	0	0	0	0	0	58.1	159	0	Lazaridis et al. 2014	Modern		555591	1	Koryak	gainsboro
Spanish_21	Spanish	23.8783	52.1757	4	40.8321	2	40.8321	2	23.8783	1	39.5	3	0	Lazaridis et al. 2014	Modern		555591	1	Iberia	gainsboro
Abkhasian_7	Abkhasian	4.18601	4.18601	1	0	0	0	0	0	0	43	41	0	Lazaridis et al. 2014	Modern		555589	1	Steppe	gainsboro
Turkish_18	Turkish	16.6818	101.973	11	75.4862	6	43.9529	3	0	0	39.4	27.5	0	Lazaridis et al. 2014	Modern		555588	1	Aegan	gainsboro
BedouinB_9	BedouinB	31.3131	151.016	15	108.68	7	70.5623	3	56.1651	2	31	35	0	Lazaridis et al. 2014	Modern		555585	1	Levante	gainsboro
Georgian_1	Georgian	0	0	0	0	0	0	0	0	0	42.5	41.9	0	Lazaridis et al. 2014	Modern		555584	1	Steppe	gainsboro
Spanish_North_3	Spanish_North	11.6415	22.3233	3	11.6415	1	0	0	0	0	42.8	-2.7	0	Lazaridis et al. 2014	Modern		555584	1	Iberia	gainsboro
Tajik_Pomiri_3	Tajik_Pomiri	4.3963	4.3963	1	0	0	0	0	0	0	37.4	71.7	0	Lazaridis et al. 2014	Modern		555583	1	Central Asia	gainsboro
Chukchi_4	Chukchi	55.3092	180.254	15	130.063	6	101.249	3	101.249	3	69.5	168.8	0	Lazaridis et al. 2014	Modern		555582	1	Chukchi	gainsboro
Yukagir_3	Yukagir	5.6933	11.1218	2	0	0	0	0	0	0	68.6	153	0	Lazaridis et al. 2014	Modern		555582	1	Yukagir	gainsboro
Brahui_14	Brahui	12.3419	23.384	3	12.3419	1	12.3419	1	0	0	30.5	66.5	0	Lazaridis et al. 2014	Modern		555582	1	Central Asia	gainsboro
Jordanian_1	Jordanian	0	0	0	0	0	0	0	0	0	32.1	35.9	0	Lazaridis et al. 2014	Modern		555582	1	Levante	gainsboro
Bengali_2	Bengali	0	0	0	0	0	0	0	0	0	23.7	90.4	0	Lazaridis et al. 2014	Modern		555581	1	Bengali	gainsboro
Palestinian_25	Palestinian	4.4609	4.4609	1	0	0	0	0	0	0	32	35	0	Lazaridis et al. 2014	Modern		555579	1	Levante	gainsboro
Turkish_17	Turkish	0	0	0	0	0	0	0	0	0	38.7	35.5	0	Lazaridis et al. 2014	Modern		555578	1	Aegan	gainsboro
Bengali_5	Bengali	0	0	0	0	0	0	0	0	0	23.7	90.4	0	Lazaridis et al. 2014	Modern		555576	1	Bengali	gainsboro
Mozabite_9	Mozabite	11.1764	48.6276	8	20.7602	2	0	0	0	0	32	3	0	Lazaridis et al. 2014	Modern		555576	1	North Africa	gainsboro
Turkish_20	Turkish	0	0	0	0	0	0	0	0	0	37.9	27.8	0	Lazaridis et al. 2014	Modern		555575	1	Aegan	gainsboro
Finnish_2	Finnish	0	0	0	0	0	0	0	0	0	60.2	24.9	0	Lazaridis et al. 2014	Modern		555573	1	Baltic Sea	gainsboro
Aleut_1	Aleut	36.092	68.1929	4	63.6591	3	55.507	2	36.092	1	53.6	160.8	0	Lazaridis et al. 2014	Modern		555572	1	Bering Sea	gainsboro
Han_3	Han	0	0	0	0	0	0	0	0	0	32.3	114	0	Lazaridis et al. 2014	Modern		555572	1	Han	gainsboro
Mozabite_5	Mozabite	11.3037	61.1694	8	47.1394	5	0	0	0	0	32	3	0	Lazaridis et al. 2014	Modern		555571	1	North Africa	gainsboro
Bergamo_5	Bergamo	0	0	0	0	0	0	0	0	0	46	10	0	Lazaridis et al. 2014	Modern		555571	1	Central Europe	gainsboro
Han_5	Han	0	0	0	0	0	0	0	0	0	32.3	114	0	Lazaridis et al. 2014	Modern		555571	1	Han	gainsboro
Iranian_Jew_6	Iranian_Jew	5.40869	5.40869	1	0	0	0	0	0	0	35.7	51.4	0	Lazaridis et al. 2014	Modern		555571	1	Central Asia	gainsboro
BedouinA_24	BedouinA	38.0405	91.3111	7	78.2594	5	51.4992	2	38.0405	1	31	35	0	Lazaridis et al. 2014	Modern		555570	1	Levante	gainsboro
Turkish_24	Turkish	0	0	0	0	0	0	0	0	0	41	29	0	Lazaridis et al. 2014	Modern		555570	1	Aegan	gainsboro
Chukchi_9	Chukchi	8.8316	41.8115	7	17.0784	2	0	0	0	0	69.5	168.8	0	Lazaridis et al. 2014	Modern		555570	1	Chukchi	gainsboro
Tajik_Pomiri_5	Tajik_Pomiri	17.1749	48.1525	4	43.8285	3	34.0839	2	0	0	37.4	71.7	0	Lazaridis et al. 2014	Modern		555569	1	Central Asia	gainsboro
Adygei_14	Adygei	0	0	0	0	0	0	0	0	0	44	39	0	Lazaridis et al. 2014	Modern		555568	1	Steppe	gainsboro
Han_18	Han	0	0	0	0	0	0	0	0	0	32.3	114	0	Lazaridis et al. 2014	Modern		555568	1	Han	gainsboro
Bougainville_8	Bougainville	0	0	0	0	0	0	0	0	0	-6	155	0	Lazaridis et al. 2014	Modern		555566	1	Bougainville	gainsboro
BedouinA_1	BedouinA	4.4505	4.4505	1	0	0	0	0	0	0	31	35	0	Lazaridis et al. 2014	Modern		555565	1	Levante	gainsboro
Palestinian_10	Palestinian	31.9895	99.0544	4	99.0544	4	89.5539	3	89.5539	3	32	35	0	Lazaridis et al. 2014	Modern		555564	1	Levante	gainsboro
Spanish_51	Spanish	0	0	0	0	0	0	0	0	0	38	-1.1	0	Lazaridis et al. 2014	Modern		555564	1	Iberia	gainsboro
Yukagir_10	Yukagir	0	0	0	0	0	0	0	0	0	65.5	151	0	Lazaridis et al. 2014	Modern		555564	1	Yukagir	gainsboro
Han_26	Han	4.469	4.469	1	0	0	0	0	0	0	32.3	114	0	Lazaridis et al. 2014	Modern		555563	1	Han	gainsboro
Russian_10	Russian	10.5916	17.247	2	10.5916	1	0	0	0	0	61	40	0	Lazaridis et al. 2014	Modern		555563	1	Russian	gainsboro
Iraqi_Jew_4	Iraqi_Jew	6.35049	12.4916	2	0	0	0	0	0	0	33.3	44.4	0	Lazaridis et al. 2014	Modern		555562	1	Central Asia	gainsboro
Spanish_37	Spanish	0	0	0	0	0	0	0	0	0	41	-1	0	Lazaridis et al. 2014	Modern		555562	1	Iberia	gainsboro
Ulchi_5	Ulchi	0	0	0	0	0	0	0	0	0	52.2	140.4	0	Lazaridis et al. 2014	Modern		555559	1	Ulchi	gainsboro
Tlingit_2	Tlingit	34.778	94.5903	7	71.7845	3	60.7757	2	60.7757	2	54.7	164.5	0	Lazaridis et al. 2014	Modern		555558	1	Tlingit	gainsboro
Ulchi_6	Ulchi	6.731	15.5711	3	0	0	0	0	0	0	52.2	140.4	0	Lazaridis et al. 2014	Modern		555557	1	Ulchi	gainsboro
Ulchi_0	Ulchi	4.7081	4.7081	1	0	0	0	0	0	0	52.2	140.4	0	Lazaridis et al. 2014	Modern		555556	1	Ulchi	gainsboro
Selkup_3	Selkup	10.1721	73.0267	9	56.4468	6	0	0	0	0	65.5	82.3	0	Lazaridis et al. 2014	Modern		555556	1	Selkup	gainsboro
Syrian_5	Syrian	65.471	411.112	26	370.389	18	318.099	13	166.775	4	35.1	36.9	0	Lazaridis et al. 2014	Modern		555554	1	Levante	gainsboro
GujaratiC_1	GujaratiC	0	0	0	0	0	0	0	0	0	23.2	72.7	0	Lazaridis et al. 2014	Modern		555554	1	GujaratiC	gainsboro
Spanish_12	Spanish	18.1699	22.3263	2	18.1699	1	18.1699	1	0	0	39	-6	0	Lazaridis et al. 2014	Modern		555552	1	Iberia	gainsboro
GujaratiA_4	GujaratiA	0	0	0	0	0	0	0	0	0	23.2	72.7	0	Lazaridis et al. 2014	Modern		555552	1	GujaratiA	gainsboro
Estonian_2	Estonian	0	0	0	0	0	0	0	0	0	58.5	24.9	0	Lazaridis et al. 2014	Modern		555552	1	Baltic Sea	gainsboro
Tunisian_Jew_6	Tunisian_Jew	5.9908	10.0589	2	0	0	0	0	0	0	36.8	10.2	0	Lazaridis et al. 2014	Modern		555551	1	Tunisian_Jew	gainsboro
Hungarian_0	Hungarian	0	0	0	0	0	0	0	0	0	47.5	19.1	0	Lazaridis et al. 2014	Modern		555551	1	Eastern Europe	gainsboro
Yemen_4	Yemen	32.7382	251.046	14	226.933	10	218.57	9	178.964	7	14	44.6	0	Lazaridis et al. 2014	Modern		555550	1	Yemen	gainsboro
GujaratiD_1	GujaratiD	25.3035	35.622	3	25.3035	1	25.3035	1	25.3035	1	23.2	72.7	0	Lazaridis et al. 2014	Modern		555550	1	GujaratiD	gainsboro
Eskimo_5	Eskimo	15.4912	148.587	17	104.857	9	55.0346	4	0	0	64.5	172.9	0	Lazaridis et al. 2014	Modern		555549	1	Eskimo	gainsboro
English_8	English	0	0	0	0	0	0	0	0	0	51.2	0.7	0	Lazaridis et al. 2014	Modern		555548	1	Britain	gainsboro
Jordanian_2	Jordanian	33.5418	398.419	26	361.721	20	308.596	14	230.56	9	32.1	35.9	0	Lazaridis et al. 2014	Modern		555548	1	Levante	gainsboro
French_8	French	0	0	0	0	0	0	0	0	0	46	2	0	Lazaridis et al. 2014	Modern		555547	1	French	gainsboro
Koryak_2	Koryak	24.4301	61.2509	6	40.2392	2	40.2392	2	24.4301	1	58.1	159	0	Lazaridis et al. 2014	Modern		555547	1	Koryak	gainsboro
Cochin_Jew_3	Cochin_Jew	10.068	60.1184	9	19.4123	2	0	0	0	0	10	76.3	0	Lazaridis et al. 2014	Modern		555547	1	Cochin_Jew	gainsboro
BedouinB_4	BedouinB	38.4324	212.752	19	154.585	8	146.064	7	85.4573	3	31	35	0	Lazaridis et al. 2014	Modern		555547	1	Levante	gainsboro
GujaratiC_2	GujaratiC	6.5232	11.2326	2	0	0	0	0	0	0	23.2	72.7	0	Lazaridis et al. 2014	Modern		555547	1	GujaratiC	gainsboro
Uygur_1	Uygur	6.541	6.541	1	0	0	0	0	0	0	44	81	0	Lazaridis et al. 2014	Modern		555545	1	Steppe	gainsboro
Adygei_3	Adygei	0	0	0	0	0	0	0	0	0	44	39	0	Lazaridis et al. 2014	Modern		555545	1	Steppe	gainsboro
Dai_5	Dai	0	0	0	0	0	0	0	0	0	21	100	0	Lazaridis et al. 2014	Modern		555544	1	Dai	gainsboro
Yi_5	Yi	8.7188	8.7188	1	8.7188	1	0	0	0	0	28	103	0	Lazaridis et al. 2014	Modern		555543	1	Yi	gainsboro
Punjabi_0	Punjabi	8.772	8.772	1	8.772	1	0	0	0	0	31.5	74.3	0	Lazaridis et al. 2014	Modern		555543	1	Central Asia	gainsboro
Han_15	Han	0	0	0	0	0	0	0	0	0	32.3	114	0	Lazaridis et al. 2014	Modern		555543	1	Han	gainsboro
Chechen_1	Chechen	0	0	0	0	0	0	0	0	0	43.3	45.7	0	Lazaridis et al. 2014	Modern		555543	1	Steppe	gainsboro
Hungarian_7	Hungarian	0	0	0	0	0	0	0	0	0	47.5	19.1	0	Lazaridis et al. 2014	Modern		555543	1	Eastern Europe	gainsboro
Basque_28	Basque	5.4634	15.0339	3	0	0	0	0	0	0	43.1	-2.1	0	Lazaridis et al. 2014	Modern		555542	1	Iberia	gainsboro
Brahui_2	Brahui	6.7174	17.2768	3	0	0	0	0	0	0	30.5	66.5	0	Lazaridis et al. 2014	Modern		555542	1	Central Asia	gainsboro
Selkup_8	Selkup	21.9759	60.4107	4	60.4107	4	49.7686	3	21.9759	1	65.5	82.3	0	Lazaridis et al. 2014	Modern		555540	1	Selkup	gainsboro
English_9	English	0	0	0	0	0	0	0	0	0	50.3	-4.9	0	Lazaridis et al. 2014	Modern		555539	1	Britain	gainsboro
Iranian_1	Iranian	6.1268	6.1268	1	0	0	0	0	0	0	35.6	51.5	0	Lazaridis et al. 2014	Modern		555539	1	Central Asia	gainsboro
Bergamo_7	Bergamo	0	0	0	0	0	0	0	0	0	46	10	0	Lazaridis et al. 2014	Modern		555539	1	Central Europe	gainsboro
Chechen_8	Chechen	0	0	0	0	0	0	0	0	0	43.3	45.7	0	Lazaridis et al. 2014	Modern		555537	1	Steppe	gainsboro
Spanish_43	Spanish	0	0	0	0	0	0	0	0	0	41	-1	0	Lazaridis et al. 2014	Modern		555536	1	Iberia	gainsboro
Hungarian_4	Hungarian	0	0	0	0	0	0	0	0	0	47.5	19.1	0	Lazaridis et al. 2014	Modern		555536	1	Eastern Europe	gainsboro
BedouinA_21	BedouinA	24.8549	216.298	17	172.99	10	154.002	8	49.7079	2	31	35	0	Lazaridis et al. 2014	Modern		555535	1	Levante	gainsboro
Ethiopian_Jew_6	Ethiopian_Jew	0	0	0	0	0	0	0	0	0	9	38.7	0	Lazaridis et al. 2014	Modern		555533	1	Ethiopian_Jew	gainsboro
Spanish_52	Spanish	14.1382	31.3218	4	14.1382	1	14.1382	1	0	0	38	-1.1	0	Lazaridis et al. 2014	Modern		555532	1	Iberia	gainsboro
Brahui_12	Brahui	55.1484	98.3002	5	87.5995	3	87.5995	3	55.1484	1	30.5	66.5	0	Lazaridis et al. 2014	Modern		555531	1	Central Asia	gainsboro
Chukchi_1	Chukchi	7.7662	15.9784	3	0	0	0	0	0	0	69.5	168.8	0	Lazaridis et al. 2014	Modern		555530	1	Chukchi	gainsboro
Spanish_15	Spanish	0	0	0	0	0	0	0	0	0	41.8	1.5	0	Lazaridis et al. 2014	Modern		555530	1	Iberia	gainsboro
Makrani_8	Makrani	0	0	0	0	0	0	0	0	0	26	64	0	Lazaridis et al. 2014	Modern		555529	1	Central Asia	gainsboro
Palestinian_22	Palestinian	17.3659	17.3659	1	17.3659	1	17.3659	1	0	0	32	35	0	Lazaridis et al. 2014	Modern		555528	1	Levante	gainsboro
Spanish_49	Spanish	0	0	0	0	0	0	0	0	0	39.9	-4	0	Lazaridis et al. 2014	Modern		555527	1	Iberia	gainsboro
Dai_3	Dai	14.5849	36.1209	3	36.1209	3	27.5831	2	0	0	21	100	0	Lazaridis et al. 2014	Modern		555527	1	Dai	gainsboro
Bougainville_6	Bougainville	8.2571	12.6167	2	8.2571	1	0	0	0	0	-6	155	0	Lazaridis et al. 2014	Modern		555526	1	Bougainville	gainsboro
Yukagir_16	Yukagir	0	0	0	0	0	0	0	0	0	65.5	151	0	Lazaridis et al. 2014	Modern		555526	1	Yukagir	gainsboro
Tunisian_Jew_4	Tunisian_Jew	0	0	0	0	0	0	0	0	0	36.8	10.2	0	Lazaridis et al. 2014	Modern		555526	1	Tunisian_Jew	gainsboro
Spanish_33	Spanish	25.6536	46.831	3	40.9203	2	40.9203	2	25.6536	1	43.3	-4	0	Lazaridis et al. 2014	Modern		555525	1	Iberia	gainsboro
Spanish_13	Spanish	0	0	0	0	0	0	0	0	0	39	-6	0	Lazaridis et al. 2014	Modern		555525	1	Iberia	gainsboro
Papuan_2	Papuan	18.8258	91.2423	10	57.0205	4	48.2033	3	0	0	-4	143	0	Lazaridis et al. 2014	Modern		555524	1	Papuan	gainsboro
Iranian_Jew_5	Iranian_Jew	0	0	0	0	0	0	0	0	0	35.7	51.4	0	Lazaridis et al. 2014	Modern		555523	1	Central Asia	gainsboro
Tubalar_5	Tubalar	16.1878	71.3716	9	51.818	5	16.1878	1	0	0	51.1	87	0	Lazaridis et al. 2014	Modern		555523	1	Steppe	gainsboro
Even_2	Even	15.2934	19.457	2	15.2934	1	15.2934	1	0	0	57.5	135.9	0	Lazaridis et al. 2014	Modern		555522	1	Even	gainsboro
Han_8	Han	0	0	0	0	0	0	0	0	0	32.3	114	0	Lazaridis et al. 2014	Modern		555522	1	Han	gainsboro
Kyrgyz_1	Kyrgyz	42.3866	155.144	8	149.045	7	139.523	6	72.3208	2	42.9	74.6	0	Lazaridis et al. 2014	Modern		555521	1	Steppe	gainsboro
Kalash_12	Kalash	7.7299	37.0478	6	0	0	0	0	0	0	36	71.5	0	Lazaridis et al. 2014	Modern		555520	1	Central Asia	gainsboro
Turkish_16	Turkish	19.9343	82.0653	8	54.6959	4	19.9343	1	0	0	39.4	27.5	0	Lazaridis et al. 2014	Modern		555519	1	Aegan	gainsboro
Bolivian_6	Bolivian	14.9992	19.4567	2	14.9992	1	14.9992	1	0	0	-17.4	-66.2	0	Lazaridis et al. 2014	Modern		555519	1	Andean	gainsboro
Punjabi_1	Punjabi	0	0	0	0	0	0	0	0	0	31.5	74.3	0	Lazaridis et al. 2014	Modern		555518	1	Central Asia	gainsboro
Sardinian_10	Sardinian	30.4051	54.6272	5	30.4051	1	30.4051	1	30.4051	1	40	9	0	Lazaridis et al. 2014	Modern		555518	1	Sardinia	gainsboro
Mayan_6	Mayan	0	0	0	0	0	0	0	0	0	19	-91	0	Lazaridis et al. 2014	Modern		555516	1	Mayan	gainsboro
Mansi_3	Mansi	6.0136	10.9891	2	0	0	0	0	0	0	62.5	63.3	0	Lazaridis et al. 2014	Modern		555516	1	Mansi	gainsboro
Papuan_10	Papuan	18.6832	47.2136	6	18.6832	1	18.6832	1	0	0	-4	143	0	Lazaridis et al. 2014	Modern		555515	1	Papuan	gainsboro
Altaian_0	Altaian	0	0	0	0	0	0	0	0	0	51.9	86	0	Lazaridis et al. 2014	Modern		555515	1	Steppe	gainsboro
Selkup_0	Selkup	21.0273	94.9621	10	57.8304	4	37.9792	2	21.0273	1	65.5	82.3	0	Lazaridis et al. 2014	Modern		555514	1	Selkup	gainsboro
GujaratiB_2	GujaratiB	0	0	0	0	0	0	0	0	0	23.2	72.7	0	Lazaridis et al. 2014	Modern		555514	1	GujaratiB	gainsboro
Eskimo_4	Eskimo	9.1209	34.2426	6	9.1209	1	0	0	0	0	64.5	172.9	0	Lazaridis et al. 2014	Modern		555514	1	Eskimo	gainsboro
GujaratiB_3	GujaratiB	5.677	11.3447	2	0	0	0	0	0	0	23.2	72.7	0	Lazaridis et al. 2014	Modern		555513	1	GujaratiB	gainsboro
Kikuyu_0	Kikuyu	0	0	0	0	0	0	0	0	0	-0.4	36.9	0	Lazaridis et al. 2014	Modern		555513	1	East Africa	gainsboro
Yemen_3	Yemen	10.8168	10.8168	1	10.8168	1	0	0	0	0	14	44.6	0	Lazaridis et al. 2014	Modern		555513	1	Yemen	gainsboro
Yakut_18	Yakut	11.3456	62.9822	9	29.4534	3	0	0	0	0	63	129.5	0	Lazaridis et al. 2014	Modern		555512	1	Yakut	gainsboro
Libyan_Jew_6	Libyan_Jew	6.239	6.239	1	0	0	0	0	0	0	32.9	13.2	0	Lazaridis et al. 2014	Modern		555512	1	North Africa	gainsboro
Moroccan_Jew_4	Moroccan_Jew	4.2386	4.2386	1	0	0	0	0	0	0	34	-6.8	0	Lazaridis et al. 2014	Modern		555511	1	North Africa	gainsboro
Lebanese_4	Lebanese	17.3161	17.3161	1	17.3161	1	17.3161	1	0	0	33.8	35.6	0	Lazaridis et al. 2014	Modern		555511	1	Levante	gainsboro
Mixe_3	Mixe	25.5542	174.624	17	128.051	9	89.0325	5	49.0182	2	17	96.6	0	Lazaridis et al. 2014	Modern		555511	1	Mixe	gainsboro
Spanish_North_4	Spanish_North	0	0	0	0	0	0	0	0	0	42.8	-2.7	0	Lazaridis et al. 2014	Modern		555508	1	Iberia	gainsboro
Abkhasian_4	Abkhasian	0	0	0	0	0	0	0	0	0	43	41	0	Lazaridis et al. 2014	Modern		555508	1	Steppe	gainsboro
Georgian_Jew_3	Georgian_Jew	8.3986	41.4273	7	8.3986	1	0	0	0	0	41.7	44.8	0	Lazaridis et al. 2014	Modern		555508	1	Steppe	gainsboro
North_Ossetian_1	North_Ossetian	0	0	0	0	0	0	0	0	0	43	44.7	0	Lazaridis et al. 2014	Modern		555507	1	Steppe	gainsboro
Cochin_Jew_1	Cochin_Jew	0	0	0	0	0	0	0	0	0	10	76.3	0	Lazaridis et al. 2014	Modern		555507	1	Cochin_Jew	gainsboro
Selkup_4	Selkup	21.4978	32.9396	2	32.9396	2	21.4978	1	21.4978	1	65.5	82.3	0	Lazaridis et al. 2014	Modern		555506	1	Selkup	gainsboro
Punjabi_4	Punjabi	6.27941	19.1699	4	0	0	0	0	0	0	31.5	74.3	0	Lazaridis et al. 2014	Modern		555506	1	Central Asia	gainsboro
Georgian_Jew_4	Georgian_Jew	9.6665	56.4978	9	19.0084	2	0	0	0	0	41.7	44.8	0	Lazaridis et al. 2014	Modern		555505	1	Steppe	gainsboro
GujaratiA_1	GujaratiA	25.5268	31.1853	2	25.5268	1	25.5268	1	25.5268	1	23.2	72.7	0	Lazaridis et al. 2014	Modern		555504	1	GujaratiA	gainsboro
Druze_3	Druze	8.8882	22.8342	3	8.8882	1	0	0	0	0	32	35	0	Lazaridis et al. 2014	Modern		555503	1	Levante	gainsboro
Tuvinian_3	Tuvinian	0	0	0	0	0	0	0	0	0	50.3	95.2	0	Lazaridis et al. 2014	Modern		555503	1	Steppe	gainsboro
Brahui_10	Brahui	13.9487	46.9654	5	36.075	3	26.5394	2	0	0	30.5	66.5	0	Lazaridis et al. 2014	Modern		555503	1	Central Asia	gainsboro
Spanish_38	Spanish	0	0	0	0	0	0	0	0	0	42.5	-8.1	0	Lazaridis et al. 2014	Modern		555502	1	Iberia	gainsboro
Canary_Islanders_1	Canary_Islanders	15.7113	97.015	10	73.3537	6	43.4906	3	0	0	28.1	-15.4	0	Lazaridis et al. 2014	Modern		555500	1	Islands	gainsboro
Lahu_3	Lahu	12.1409	75.0325	11	41.2707	4	12.1409	1	0	0	22	100	0	Lazaridis et al. 2014	Modern		555499	1	Lahu	gainsboro
Tujia_2	Tujia	157.114	280.06	3	280.06	3	280.06	3	261.531	2	29	109	0	Lazaridis et al. 2014	Modern		555498	1	Tujia	gainsboro
Yemenite_Jew_6	Yemenite_Jew	6.5614	10.8867	2	0	0	0	0	0	0	15.4	44.2	0	Lazaridis et al. 2014	Modern		555498	1	Yemenite_Jew	gainsboro
Dai_1	Dai	0	0	0	0	0	0	0	0	0	21	100	0	Lazaridis et al. 2014	Modern		555497	1	Dai	gainsboro
Finnish_3	Finnish	0	0	0	0	0	0	0	0	0	60.2	24.9	0	Lazaridis et al. 2014	Modern		555497	1	Baltic Sea	gainsboro
Bulgarian_8	Bulgarian	5.9128	5.9128	1	0	0	0	0	0	0	42.2	24.7	0	Lazaridis et al. 2014	Modern		555497	1	Balkans	gainsboro
GujaratiD_3	GujaratiD	7.053	7.053	1	0	0	0	0	0	0	23.2	72.7	0	Lazaridis et al. 2014	Modern		555496	1	GujaratiD	gainsboro
Ukrainian_3	Ukrainian	0	0	0	0	0	0	0	0	0	50.3	31.6	0	Lazaridis et al. 2014	Modern		555496	1	Black Sea	gainsboro
French_4	French	0	0	0	0	0	0	0	0	0	46	2	0	Lazaridis et al. 2014	Modern		555495	1	French	gainsboro
Kinh_5	Kinh	0	0	0	0	0	0	0	0	0	21	105.9	0	Lazaridis et al. 2014	Modern		555494	1	Kinh	gainsboro
Palestinian_23	Palestinian	16.6904	68.6046	6	63.0716	5	43.6268	3	0	0	32	35	0	Lazaridis et al. 2014	Modern		555493	1	Levante	gainsboro
English_7	English	0	0	0	0	0	0	0	0	0	50.3	-4.9	0	Lazaridis et al. 2014	Modern		555491	1	Britain	gainsboro
Iraqi_Jew_2	Iraqi_Jew	48.0066	66.8232	4	48.0066	1	48.0066	1	48.0066	1	33.3	44.4	0	Lazaridis et al. 2014	Modern		555490	1	Central Asia	gainsboro
Khomani_4	Khomani	5.5831	5.5831	1	0	0	0	0	0	0	-27.8	21.1	0	Lazaridis et al. 2014	Modern		555490	1	Khomani	gainsboro
Tuvinian_2	Tuvinian	0	0	0	0	0	0	0	0	0	50.3	95.2	0	Lazaridis et al. 2014	Modern		555489	1	Steppe	gainsboro
Spanish_5	Spanish	0	0	0	0	0	0	0	0	0	41.4	-4.5	0	Lazaridis et al. 2014	Modern		555489	1	Iberia	gainsboro
GujaratiD_2	GujaratiD	4.837	4.837	1	0	0	0	0	0	0	23.2	72.7	0	Lazaridis et al. 2014	Modern		555487	1	GujaratiD	gainsboro
Yi_6	Yi	0	0	0	0	0	0	0	0	0	28	103	0	Lazaridis et al. 2014	Modern		555487	1	Yi	gainsboro
Spanish_26	Spanish	0	0	0	0	0	0	0	0	0	37.4	-6	0	Lazaridis et al. 2014	Modern		555487	1	Iberia	gainsboro
Russian_20	Russian	13.3437	13.3437	1	13.3437	1	13.3437	1	0	0	61	40	0	Lazaridis et al. 2014	Modern		555487	1	Russian	gainsboro
GujaratiC_3	GujaratiC	4.7946	4.7946	1	0	0	0	0	0	0	23.2	72.7	0	Lazaridis et al. 2014	Modern		555483	1	GujaratiC	gainsboro
Naxi_8	Naxi	13.2426	22.7499	3	13.2426	1	13.2426	1	0	0	26	100	0	Lazaridis et al. 2014	Modern		555483	1	Naxi	gainsboro
Estonian_8	Estonian	0	0	0	0	0	0	0	0	0	58.5	24.9	0	Lazaridis et al. 2014	Modern		555483	1	Baltic Sea	gainsboro
Tubalar_9	Tubalar	31.9268	132.298	13	82.1968	5	62.4913	3	31.9268	1	51.1	87	0	Lazaridis et al. 2014	Modern		555482	1	Steppe	gainsboro
GujaratiB_0	GujaratiB	0	0	0	0	0	0	0	0	0	23.2	72.7	0	Lazaridis et al. 2014	Modern		555481	1	GujaratiB	gainsboro
Dolgan_0	Dolgan	33.7273	49.2602	4	33.7273	1	33.7273	1	33.7273	1	73	115.4	0	Lazaridis et al. 2014	Modern		555480	1	Dolgan	gainsboro
Turkish_15	Turkish	55.2572	151.396	7	131.06	4	131.06	4	100.962	2	37	35.3	0	Lazaridis et al. 2014	Modern		555480	1	Aegan	gainsboro
Sardinian_2	Sardinian	12.3763	29.8935	4	20.9098	2	12.3763	1	0	0	40	9	0	Lazaridis et al. 2014	Modern		555478	1	Sardinia	gainsboro
Orcadian_9	Orcadian	7.4763	7.4763	1	0	0	0	0	0	0	59	-3	0	Lazaridis et al. 2014	Modern		555476	1	Britain	gainsboro
Yemenite_Jew_7	Yemenite_Jew	37.5205	185.643	12	173.758	10	164.708	9	59.1227	2	15.4	44.2	0	Lazaridis et al. 2014	Modern		555474	1	Yemenite_Jew	gainsboro
Nogai_4	Nogai	20.2892	36.6505	2	36.6505	2	36.6505	2	20.2892	1	44.4	41.9	0	Lazaridis et al. 2014	Modern		555474	1	Steppe	gainsboro
Kinh_2	Kinh	0	0	0	0	0	0	0	0	0	21	105.9	0	Lazaridis et al. 2014	Modern		555473	1	Kinh	gainsboro
Papuan_8	Papuan	9.0801	24.1767	4	9.0801	1	0	0	0	0	-4	143	0	Lazaridis et al. 2014	Modern		555472	1	Papuan	gainsboro
Khomani_3	Khomani	4.0163	4.0163	1	0	0	0	0	0	0	-27.8	21.1	0	Lazaridis et al. 2014	Modern		555470	1	Khomani	gainsboro
Yi_1	Yi	5.4523	5.4523	1	0	0	0	0	0	0	28	103	0	Lazaridis et al. 2014	Modern		555469	1	Yi	gainsboro
BedouinB_3	BedouinB	18.5864	131.411	18	66.7484	6	18.5864	1	0	0	31	35	0	Lazaridis et al. 2014	Modern		555469	1	Levante	gainsboro
Albanian_5	Albanian	0	0	0	0	0	0	0	0	0	41.3	19.8	0	Lazaridis et al. 2014	Modern		555469	1	Balkans	gainsboro
Lahu_0	Lahu	0	0	0	0	0	0	0	0	0	22	100	0	Lazaridis et al. 2014	Modern		555468	1	Lahu	gainsboro
Aleut_0	Aleut	0	0	0	0	0	0	0	0	0	53.6	160.8	0	Lazaridis et al. 2014	Modern		555468	1	Bering Sea	gainsboro
Iraqi_Jew_3	Iraqi_Jew	25.3413	87.6688	7	72.1243	4	62.9796	3	49.9259	2	33.3	44.4	0	Lazaridis et al. 2014	Modern		555466	1	Central Asia	gainsboro
English_4	English	0	0	0	0	0	0	0	0	0	50.3	-4.9	0	Lazaridis et al. 2014	Modern		555466	1	Britain	gainsboro
Thai_6	Thai	0	0	0	0	0	0	0	0	0	13.8	100.5	0	Lazaridis et al. 2014	Modern		555466	1	Thai	gainsboro
BedouinA_0	BedouinA	29.2608	122.236	9	104.108	6	83.9564	4	51.6808	2	31	35	0	Lazaridis et al. 2014	Modern		555466	1	Levante	gainsboro
Papuan_9	Papuan	5.05221	13.6471	3	0	0	0	0	0	0	-4	143	0	Lazaridis et al. 2014	Modern		555465	1	Papuan	gainsboro
Yakut_13	Yakut	6.6528	16.0031	3	0	0	0	0	0	0	63	129.5	0	Lazaridis et al. 2014	Modern		555464	1	Yakut	gainsboro
French_13	French	0	0	0	0	0	0	0	0	0	46	2	0	Lazaridis et al. 2014	Modern		555464	1	French	gainsboro
Czech_5	Czech	0	0	0	0	0	0	0	0	0	50.1	14.4	0	Lazaridis et al. 2014	Modern		555463	1	Central Europe	gainsboro
Tubalar_15	Tubalar	10.4284	38.8845	6	18.5085	2	0	0	0	0	51.1	87	0	Lazaridis et al. 2014	Modern		555463	1	Steppe	gainsboro
Itelmen_0	Itelmen	16.7662	92.9337	12	50.6912	4	32.5411	2	0	0	57.2	156.9	0	Lazaridis et al. 2014	Modern		555463	1	Itelmen	gainsboro
Mozabite_20	Mozabite	12.9037	25.3382	3	12.9037	1	12.9037	1	0	0	32	3	0	Lazaridis et al. 2014	Modern		555462	1	North Africa	gainsboro
Spanish_8	Spanish	0	0	0	0	0	0	0	0	0	43.3	-4	0	Lazaridis et al. 2014	Modern		555461	1	Iberia	gainsboro
Yakut_10	Yakut	16.5117	37.834	5	16.5117	1	16.5117	1	0	0	63	129.5	0	Lazaridis et al. 2014	Modern		555460	1	Yakut	gainsboro
Ulchi_9	Ulchi	6.10729	6.10729	1	0	0	0	0	0	0	52.2	140.4	0	Lazaridis et al. 2014	Modern		555460	1	Ulchi	gainsboro
Turkish_13	Turkish	0	0	0	0	0	0	0	0	0	39.6	28.5	0	Lazaridis et al. 2014	Modern		555459	1	Aegan	gainsboro
Pima_3	Pima	44.1426	276.945	22	203.99	10	173.715	7	133.234	4	29	-108	0	Lazaridis et al. 2014	Modern		555457	1	Pima	gainsboro
Mixtec_8	Mixtec	21.2229	102.197	8	94.7215	7	65.6311	4	21.2229	1	16.7	-97.2	0	Lazaridis et al. 2014	Modern		555456	1	Mixtec	gainsboro
Kinh_7	Kinh	0	0	0	0	0	0	0	0	0	21	105.9	0	Lazaridis et al. 2014	Modern		555455	1	Kinh	gainsboro
Libyan_Jew_5	Libyan_Jew	41.7505	240.802	13	219.341	9	199.511	7	199.511	7	32.9	13.2	0	Lazaridis et al. 2014	Modern		555455	1	North Africa	gainsboro
Orcadian_11	Orcadian	7.0994	11.7707	2	0	0	0	0	0	0	59	-3	0	Lazaridis et al. 2014	Modern		555454	1	Britain	gainsboro
English_2	English	0	0	0	0	0	0	0	0	0	51.2	0.7	0	Lazaridis et al. 2014	Modern		555454	1	Britain	gainsboro
Thai_8	Thai	6.1508	6.1508	1	0	0	0	0	0	0	13.8	100.5	0	Lazaridis et al. 2014	Modern		555454	1	Thai	gainsboro
Canary_Islanders_0	Canary_Islanders	5.9899	16.6305	3	0	0	0	0	0	0	28.1	-15.4	0	Lazaridis et al. 2014	Modern		555454	1	Islands	gainsboro
Russian_11	Russian	5.31809	5.31809	1	0	0	0	0	0	0	61	40	0	Lazaridis et al. 2014	Modern		555454	1	Russian	gainsboro
Mozabite_8	Mozabite	0	0	0	0	0	0	0	0	0	32	3	0	Lazaridis et al. 2014	Modern		555453	1	North Africa	gainsboro
Han_2	Han	0	0	0	0	0	0	0	0	0	32.3	114	0	Lazaridis et al. 2014	Modern		555452	1	Han	gainsboro
Hungarian_6	Hungarian	23.8189	23.8189	1	23.8189	1	23.8189	1	23.8189	1	47.5	19.1	0	Lazaridis et al. 2014	Modern		555451	1	Eastern Europe	gainsboro
Saudi_4	Saudi	30.1016	110.839	12	56.9554	3	48.7096	2	30.1016	1	18.5	42.5	0	Lazaridis et al. 2014	Modern		555451	1	Saudi	gainsboro
Turkish_12	Turkish	19.4872	78.1865	7	65.3184	5	46.3993	3	0	0	41	39.7	0	Lazaridis et al. 2014	Modern		555450	1	Steppe	gainsboro
Egyptian_14	Egyptian	0	0	0	0	0	0	0	0	0	31	31.2	0	Lazaridis et al. 2014	Modern		555449	1	Levante	gainsboro
Spanish_45	Spanish	0	0	0	0	0	0	0	0	0	43.3	-4	0	Lazaridis et al. 2014	Modern		555448	1	Iberia	gainsboro
GujaratiC_4	GujaratiC	7.724	28.0908	5	0	0	0	0	0	0	23.2	72.7	0	Lazaridis et al. 2014	Modern		555448	1	GujaratiC	gainsboro
Iranian_Jew_4	Iranian_Jew	15.9305	46.8761	6	32.3537	3	15.9305	1	0	0	35.7	51.4	0	Lazaridis et al. 2014	Modern		555448	1	Central Asia	gainsboro
Spanish_36	Spanish	0	0	0	0	0	0	0	0	0	41	-1	0	Lazaridis et al. 2014	Modern		555445	1	Iberia	gainsboro
Mayan_10	Mayan	20.6153	88.6639	9	69.3993	5	51.988	3	20.6153	1	19	-91	0	Lazaridis et al. 2014	Modern		555445	1	Mayan	gainsboro
Turkish_14	Turkish	38.6534	116.66	7	104.239	5	87.5504	3	70.5243	2	38.7	35.5	0	Lazaridis et al. 2014	Modern		555444	1	Aegan	gainsboro
Sardinian_9	Sardinian	8.2424	13.9049	2	8.2424	1	0	0	0	0	40	9	0	Lazaridis et al. 2014	Modern		555444	1	Sardinia	gainsboro
Druze_5	Druze	39.0873	94.1773	7	79.3383	4	68.7749	3	39.0873	1	32	35	0	Lazaridis et al. 2014	Modern		555442	1	Levante	gainsboro
Zapotec_3	Zapotec	15.2553	15.2553	1	15.2553	1	15.2553	1	0	0	17	-96.5	0	Lazaridis et al. 2014	Modern		555441	1	Zapotec	gainsboro
Han_10	Han	0	0	0	0	0	0	0	0	0	32.3	114	0	Lazaridis et al. 2014	Modern		555440	1	Han	gainsboro
GujaratiD_0	GujaratiD	0	0	0	0	0	0	0	0	0	23.2	72.7	0	Lazaridis et al. 2014	Modern		555440	1	GujaratiD	gainsboro
Bougainville_3	Bougainville	15.129	19.5815	2	15.129	1	15.129	1	0	0	-6	155	0	Lazaridis et al. 2014	Modern		555439	1	Bougainville	gainsboro
Han_NChina_6	Han_NChina	0	0	0	0	0	0	0	0	0	32.3	114	0	Lazaridis et al. 2014	Modern		555439	1	Han_NChina	gainsboro
Miao_5	Miao	9.8025	25.0789	4	9.8025	1	0	0	0	0	28	109	0	Lazaridis et al. 2014	Modern		555439	1	Miao	gainsboro
Georgian_Jew_1	Georgian_Jew	30.6261	133.83	12	89.3035	5	69.9437	3	51.6855	2	41.7	44.8	0	Lazaridis et al. 2014	Modern		555437	1	Steppe	gainsboro
Kinh_3	Kinh	0	0	0	0	0	0	0	0	0	21	105.9	0	Lazaridis et al. 2014	Modern		555436	1	Kinh	gainsboro
Eskimo_3	Eskimo	12.0735	47.4237	6	33.1401	3	12.0735	1	0	0	66	169.7	0	Lazaridis et al. 2014	Modern		555436	1	Eskimo	gainsboro
Palestinian_17	Palestinian	39.5658	232.48	16	191.741	9	172.058	7	126.079	4	32	35	0	Lazaridis et al. 2014	Modern		555434	1	Levante	gainsboro
Yoruba_68	Yoruba	0	0	0	0	0	0	0	0	0	7.4	3.9	0	Lazaridis et al. 2014	Modern		555434	1	Yoruba	gainsboro
Bergamo_0	Bergamo	0	0	0	0	0	0	0	0	0	46	10	0	Lazaridis et al. 2014	Modern		555434	1	Central Europe	gainsboro
Yakut_5	Yakut	7.71	52.8512	8	0	0	0	0	0	0	63	129.5	0	Lazaridis et al. 2014	Modern		555433	1	Yakut	gainsboro
Kinh_6	Kinh	0	0	0	0	0	0	0	0	0	21	105.9	0	Lazaridis et al. 2014	Modern		555432	1	Kinh	gainsboro
Spanish_47	Spanish	0	0	0	0	0	0	0	0	0	39.5	-0.4	0	Lazaridis et al. 2014	Modern		555432	1	Iberia	gainsboro
Hungarian_11	Hungarian	0	0	0	0	0	0	0	0	0	47.5	19.1	0	Lazaridis et al. 2014	Modern		555432	1	Eastern Europe	gainsboro
Yi_2	Yi	13.3071	13.3071	1	13.3071	1	13.3071	1	0	0	28	103	0	Lazaridis et al. 2014	Modern		555431	1	Yi	gainsboro
Spanish_23	Spanish	0	0	0	0	0	0	0	0	0	38	-1.1	0	Lazaridis et al. 2014	Modern		555431	1	Iberia	gainsboro
BedouinA_19	BedouinA	9.5261	29.9292	4	9.5261	1	0	0	0	0	31	35	0	Lazaridis et al. 2014	Modern		555431	1	Levante	gainsboro
Spanish_19	Spanish	0	0	0	0	0	0	0	0	0	39.5	-0.4	0	Lazaridis et al. 2014	Modern		555430	1	Iberia	gainsboro
Tlingit_0	Tlingit	0	0	0	0	0	0	0	0	0	54.7	164.5	0	Lazaridis et al. 2014	Modern		555430	1	Tlingit	gainsboro
Kalash_13	Kalash	16.2435	100.399	14	39.0279	3	28.6372	2	0	0	36	71.5	0	Lazaridis et al. 2014	Modern		555429	1	Central Asia	gainsboro
Balochi_1	Balochi	12.1256	88.7394	11	52.3809	5	12.1256	1	0	0	30.5	66.5	0	Lazaridis et al. 2014	Modern		555428	1	Central Asia	gainsboro
GujaratiA_3	GujaratiA	0	0	0	0	0	0	0	0	0	23.2	72.7	0	Lazaridis et al. 2014	Modern		555428	1	GujaratiA	gainsboro
Chukchi_0	Chukchi	61.9784	225.766	12	199.182	8	157.576	4	144.163	3	69.5	168.8	0	Lazaridis et al. 2014	Modern		555428	1	Chukchi	gainsboro
Georgian_Jew_0	Georgian_Jew	11.4237	63.831	9	30.3317	3	0	0	0	0	41.7	44.8	0	Lazaridis et al. 2014	Modern		555425	1	Steppe	gainsboro
GujaratiA_2	GujaratiA	0	0	0	0	0	0	0	0	0	23.2	72.7	0	Lazaridis et al. 2014	Modern		555423	1	GujaratiA	gainsboro
North_Ossetian_4	North_Ossetian	0	0	0	0	0	0	0	0	0	43	44.7	0	Lazaridis et al. 2014	Modern		555423	1	Steppe	gainsboro
BedouinA_2	BedouinA	0	0	0	0	0	0	0	0	0	31	35	0	Lazaridis et al. 2014	Modern		555423	1	Levante	gainsboro
Tunisian_7	Tunisian	11.1205	25.3095	3	20.0176	2	0	0	0	0	36.8	10.2	0	Lazaridis et al. 2014	Modern		555422	1	Tunisian	gainsboro
Papuan_6	Papuan	21.851	54.0679	6	40.4096	3	21.851	1	21.851	1	-4	143	0	Lazaridis et al. 2014	Modern		555421	1	Papuan	gainsboro
Basque_27	Basque	0	0	0	0	0	0	0	0	0	43.1	-2.1	0	Lazaridis et al. 2014	Modern		555420	1	Iberia	gainsboro
Punjabi_5	Punjabi	0	0	0	0	0	0	0	0	0	31.5	74.3	0	Lazaridis et al. 2014	Modern		555419	1	Central Asia	gainsboro
Ashkenazi_Jew_5	Ashkenazi_Jew	7.8254	14.9817	2	0	0	0	0	0	0	52.2	21	0	Lazaridis et al. 2014	Modern		555418	1	Eastern Europe	gainsboro
Makrani_13	Makrani	27.0619	142.692	10	125.422	7	94.0249	4	76.6442	3	26	64	0	Lazaridis et al. 2014	Modern		555418	1	Central Asia	gainsboro
Brahui_6	Brahui	74.7872	265.606	13	240.96	8	230.464	7	211.733	6	30.5	66.5	0	Lazaridis et al. 2014	Modern		555417	1	Central Asia	gainsboro
Egyptian_15	Egyptian	0	0	0	0	0	0	0	0	0	31	31.2	0	Lazaridis et al. 2014	Modern		555416	1	Levante	gainsboro
Palestinian_11	Palestinian	7.8242	15.4618	2	0	0	0	0	0	0	32	35	0	Lazaridis et al. 2014	Modern		555415	1	Levante	gainsboro
Mozabite_3	Mozabite	16.1001	36.4008	5	16.1001	1	16.1001	1	0	0	32	3	0	Lazaridis et al. 2014	Modern		555415	1	North Africa	gainsboro
Estonian_4	Estonian	0	0	0	0	0	0	0	0	0	58.5	24.9	0	Lazaridis et al. 2014	Modern		555415	1	Baltic Sea	gainsboro
Lezgin_8	Lezgin	0	0	0	0	0	0	0	0	0	42.1	48.2	0	Lazaridis et al. 2014	Modern		555414	1	Steppe	gainsboro
Han_6	Han	0	0	0	0	0	0	0	0	0	32.3	114	0	Lazaridis et al. 2014	Modern		555413	1	Han	gainsboro
Altaian_2	Altaian	8.8496	15.8497	2	8.8496	1	0	0	0	0	51.9	86	0	Lazaridis et al. 2014	Modern		555412	1	Steppe	gainsboro
Balkar_4	Balkar	6.37289	6.37289	1	0	0	0	0	0	0	43.5	43.6	0	Lazaridis et al. 2014	Modern		555411	1	Steppe	gainsboro
Egyptian_3	Egyptian	0	0	0	0	0	0	0	0	0	30.2	31.2	0	Lazaridis et al. 2014	Modern		555409	1	Levante	gainsboro
Kumyk_7	Kumyk	0	0	0	0	0	0	0	0	0	43.3	46.6	0	Lazaridis et al. 2014	Modern		555409	1	Steppe	gainsboro
Turkmen_3	Turkmen	0	0	0	0	0	0	0	0	0	42.5	59.6	0	Lazaridis et al. 2014	Modern		555408	1	Steppe	gainsboro
Balochi_3	Balochi	53.4469	127.037	7	115.96	5	107.788	4	78.5902	2	30.5	66.5	0	Lazaridis et al. 2014	Modern		555407	1	Central Asia	gainsboro
Finnish_5	Finnish	0	0	0	0	0	0	0	0	0	60.2	24.9	0	Lazaridis et al. 2014	Modern		555407	1	Baltic Sea	gainsboro
Brahui_9	Brahui	5.00129	5.00129	1	0	0	0	0	0	0	30.5	66.5	0	Lazaridis et al. 2014	Modern		555407	1	Central Asia	gainsboro
Atayal_8	Atayal	17.2769	107.869	13	56.3046	4	46.7255	3	0	0	24.6	121.3	0	Lazaridis et al. 2014	Modern		555406	1	Atayal	gainsboro
Brahui_7	Brahui	44.935	269.495	16	247.096	12	228.115	10	136.048	4	30.5	66.5	0	Lazaridis et al. 2014	Modern		555404	1	Central Asia	gainsboro
BedouinB_7	BedouinB	19.1045	52.5571	5	39.7299	3	19.1045	1	0	0	31	35	0	Lazaridis et al. 2014	Modern		555403	1	Levante	gainsboro
Ami_4	Ami	4.3332	8.4216	2	0	0	0	0	0	0	22.8	121.2	0	Lazaridis et al. 2014	Modern		555403	1	Ami	gainsboro
Spanish_27	Spanish	0	0	0	0	0	0	0	0	0	37.4	-6	0	Lazaridis et al. 2014	Modern		555403	1	Iberia	gainsboro
Icelandic_9	Icelandic	17.3537	58.994	7	38.6439	3	30.3032	2	0	0	64.1	-21.9	0	Lazaridis et al. 2014	Modern		555402	1	Icelandic	gainsboro
Palestinian_6	Palestinian	10.1636	45.5189	5	38.9473	4	0	0	0	0	32	35	0	Lazaridis et al. 2014	Modern		555401	1	Levante	gainsboro
Iranian_2	Iranian	0	0	0	0	0	0	0	0	0	35.6	51.5	0	Lazaridis et al. 2014	Modern		555398	1	Central Asia	gainsboro
BedouinB_6	BedouinB	63.476	236.883	15	196.73	8	177.432	6	142.866	4	31	35	0	Lazaridis et al. 2014	Modern		555396	1	Levante	gainsboro
Spanish_20	Spanish	6.0343	10.6135	2	0	0	0	0	0	0	39.5	3	0	Lazaridis et al. 2014	Modern		555396	1	Iberia	gainsboro
Lezgin_3	Lezgin	0	0	0	0	0	0	0	0	0	42.1	48.2	0	Lazaridis et al. 2014	Modern		555396	1	Steppe	gainsboro
Tuscan_2	Tuscan	0	0	0	0	0	0	0	0	0	43	11	0	Lazaridis et al. 2014	Modern		555395	1	Central Italy	gainsboro
Mixtec_6	Mixtec	0	0	0	0	0	0	0	0	0	16.7	-97.2	0	Lazaridis et al. 2014	Modern		555395	1	Mixtec	gainsboro
Palestinian_29	Palestinian	10.8422	16.5791	2	10.8422	1	0	0	0	0	32	35	0	Lazaridis et al. 2014	Modern		555394	1	Levante	gainsboro
Tu_8	Tu	0	0	0	0	0	0	0	0	0	36	101	0	Lazaridis et al. 2014	Modern		555394	1	Tu	gainsboro
Finnish_1	Finnish	0	0	0	0	0	0	0	0	0	60.2	24.9	0	Lazaridis et al. 2014	Modern		555394	1	Baltic Sea	gainsboro
Turkmen_1	Turkmen	10.0909	18.7953	2	18.7953	2	0	0	0	0	42.5	59.6	0	Lazaridis et al. 2014	Modern		555392	1	Steppe	gainsboro
Ukrainian_5	Ukrainian	0	0	0	0	0	0	0	0	0	50.3	31.6	0	Lazaridis et al. 2014	Modern		555392	1	Black Sea	gainsboro
Hungarian_1	Hungarian	0	0	0	0	0	0	0	0	0	47.5	19.1	0	Lazaridis et al. 2014	Modern		555392	1	Eastern Europe	gainsboro
Tu_0	Tu	4.1147	4.1147	1	0	0	0	0	0	0	36	101	0	Lazaridis et al. 2014	Modern		555391	1	Tu	gainsboro
Palestinian_21	Palestinian	27.7796	221.519	15	209.506	13	177.516	10	70.785	3	32	35	0	Lazaridis et al. 2014	Modern		555391	1	Levante	gainsboro
Tunisian_6	Tunisian	0	0	0	0	0	0	0	0	0	36.8	10.2	0	Lazaridis et al. 2014	Modern		555390	1	Tunisian	gainsboro
Hungarian_12	Hungarian	0	0	0	0	0	0	0	0	0	47.5	19.1	0	Lazaridis et al. 2014	Modern		555389	1	Eastern Europe	gainsboro
Estonian_5	Estonian	0	0	0	0	0	0	0	0	0	58.5	24.9	0	Lazaridis et al. 2014	Modern		555388	1	Baltic Sea	gainsboro
Khomani_2	Khomani	0	0	0	0	0	0	0	0	0	-27.8	21.1	0	Lazaridis et al. 2014	Modern		555387	1	Khomani	gainsboro
Scottish_3	Scottish	0	0	0	0	0	0	0	0	0	56	-3.9	0	Lazaridis et al. 2014	Modern		555387	1	Britain	gainsboro
Bougainville_4	Bougainville	8.7337	21.2445	3	8.7337	1	0	0	0	0	-6	155	0	Lazaridis et al. 2014	Modern		555385	1	Bougainville	gainsboro
Mayan_15	Mayan	0	0	0	0	0	0	0	0	0	19	-91	0	Lazaridis et al. 2014	Modern		555384	1	Mayan	gainsboro
Tunisian_Jew_3	Tunisian_Jew	35.7357	100.561	8	86.1578	6	48.2972	2	35.7357	1	36.8	10.2	0	Lazaridis et al. 2014	Modern		555384	1	Tunisian_Jew	gainsboro
Palestinian_31	Palestinian	25.3065	94.2865	6	82.9819	4	82.9819	4	47.6633	2	32	35	0	Lazaridis et al. 2014	Modern		555384	1	Levante	gainsboro
Maltese_7	Maltese	14.9317	51.7862	7	28.2438	2	28.2438	2	0	0	35.9	14.4	0	Lazaridis et al. 2014	Modern		555382	1	North Africa	gainsboro
Ethiopian_Jew_5	Ethiopian_Jew	6.6076	11.5442	2	0	0	0	0	0	0	9	38.7	0	Lazaridis et al. 2014	Modern		555381	1	Ethiopian_Jew	gainsboro
Kyrgyz_0	Kyrgyz	0	0	0	0	0	0	0	0	0	42.9	74.6	0	Lazaridis et al. 2014	Modern		555378	1	Steppe	gainsboro
She_1	She	0	0	0	0	0	0	0	0	0	27	119	0	Lazaridis et al. 2014	Modern		555378	1	She	gainsboro
Mansi_2	Mansi	13.2639	32.2231	3	32.2231	3	13.2639	1	0	0	62.5	63.3	0	Lazaridis et al. 2014	Modern		555378	1	Mansi	gainsboro
Tubalar_21	Tubalar	17.4759	45.2799	6	17.4759	1	17.4759	1	0	0	51.1	87	0	Lazaridis et al. 2014	Modern		555377	1	Steppe	gainsboro
Greek_4	Greek	0	0	0	0	0	0	0	0	0	38	23.7	0	Lazaridis et al. 2014	Modern		555377	1	Aegan	gainsboro
Mixtec_1	Mixtec	8.3072	19.1314	3	8.3072	1	0	0	0	0	16.7	-97.2	0	Lazaridis et al. 2014	Modern		555376	1	Mixtec	gainsboro
Belarusian_1	Belarusian	0	0	0	0	0	0	0	0	0	53.9	28	0	Lazaridis et al. 2014	Modern		555375	1	Baltic Sea	gainsboro
Mozabite_7	Mozabite	7.93149	35.7788	6	0	0	0	0	0	0	32	3	0	Lazaridis et al. 2014	Modern		555374	1	North Africa	gainsboro
Turkish_11	Turkish	17.4058	28.0306	3	17.4058	1	17.4058	1	0	0	41	39.7	0	Lazaridis et al. 2014	Modern		555371	1	Steppe	gainsboro
BedouinA_11	BedouinA	75.6875	318.194	15	293.725	10	284.107	9	235.093	6	31	35	0	Lazaridis et al. 2014	Modern		555370	1	Levante	gainsboro
Abkhasian_0	Abkhasian	4.5594	4.5594	1	0	0	0	0	0	0	43	41	0	Lazaridis et al. 2014	Modern		555370	1	Steppe	gainsboro
Finnish_6	Finnish	4.3288	12.9649	3	0	0	0	0	0	0	60.2	24.9	0	Lazaridis et al. 2014	Modern		555370	1	Baltic Sea	gainsboro
Spanish_28	Spanish	0	0	0	0	0	0	0	0	0	39.5	3	0	Lazaridis et al. 2014	Modern		555367	1	Iberia	gainsboro
Egyptian_0	Egyptian	15.9352	54.399	8	25.4271	2	15.9352	1	0	0	30.2	31.2	0	Lazaridis et al. 2014	Modern		555367	1	Levante	gainsboro
Papuan_4	Papuan	24.1552	74.2096	9	32.8278	2	24.1552	1	24.1552	1	-4	143	0	Lazaridis et al. 2014	Modern		555367	1	Papuan	gainsboro
Egyptian_16	Egyptian	0	0	0	0	0	0	0	0	0	31	31.2	0	Lazaridis et al. 2014	Modern		555367	1	Levante	gainsboro
Zapotec_8	Zapotec	0	0	0	0	0	0	0	0	0	17	-96.5	0	Lazaridis et al. 2014	Modern		555366	1	Zapotec	gainsboro
Balkar_5	Balkar	8.677	19.895	3	8.677	1	0	0	0	0	43.5	43.6	0	Lazaridis et al. 2014	Modern		555365	1	Steppe	gainsboro
Armenian_8	Armenian	4.8845	4.8845	1	0	0	0	0	0	0	40.2	44.5	0	Lazaridis et al. 2014	Modern		555364	1	Steppe	gainsboro
English_0	English	0	0	0	0	0	0	0	0	0	51.2	0.7	0	Lazaridis et al. 2014	Modern		555362	1	Britain	gainsboro
Turkish_10	Turkish	46.9541	184.263	13	160.941	9	112.9	4	100.139	3	41	29	0	Lazaridis et al. 2014	Modern		555362	1	Aegan	gainsboro
Greek_5	Greek	0	0	0	0	0	0	0	0	0	38	23.7	0	Lazaridis et al. 2014	Modern		555362	1	Aegan	gainsboro
Turkish_9	Turkish	11.6397	20.843	2	20.843	2	0	0	0	0	37.9	27.8	0	Lazaridis et al. 2014	Modern		555360	1	Aegan	gainsboro
Russian_9	Russian	0	0	0	0	0	0	0	0	0	61	40	0	Lazaridis et al. 2014	Modern		555360	1	Russian	gainsboro
Spanish_4	Spanish	7.3713	13.3815	2	0	0	0	0	0	0	41.4	-4.5	0	Lazaridis et al. 2014	Modern		555360	1	Iberia	gainsboro
Adygei_2	Adygei	21.5846	55.8851	4	42.2665	2	42.2665	2	42.2665	2	44	39	0	Lazaridis et al. 2014	Modern		555358	1	Steppe	gainsboro
Tubalar_0	Tubalar	14.5278	107.829	14	61.118	5	28.8579	2	0	0	51.1	87	0	Lazaridis et al. 2014	Modern		555358	1	Steppe	gainsboro
BedouinB_12	BedouinB	13.7078	115.273	12	86.4895	7	77.0327	6	0	0	31	35	0	Lazaridis et al. 2014	Modern		555357	1	Levante	gainsboro
French_South_6	French_South	15.5257	15.5257	1	15.5257	1	15.5257	1	0	0	43.4	-0.6	0	Lazaridis et al. 2014	Modern		555357	1	Iberia	gainsboro
Mozabite_17	Mozabite	8.22431	45.2959	7	16.433	2	0	0	0	0	32	3	0	Lazaridis et al. 2014	Modern		555356	1	North Africa	gainsboro
Tunisian_Jew_5	Tunisian_Jew	45.1638	251.065	17	229.947	14	156.349	7	69.6892	2	36.8	10.2	0	Lazaridis et al. 2014	Modern		555356	1	Tunisian_Jew	gainsboro
Sardinian_3	Sardinian	8.3682	8.3682	1	8.3682	1	0	0	0	0	40	9	0	Lazaridis et al. 2014	Modern		555356	1	Sardinia	gainsboro
Syrian_1	Syrian	0	0	0	0	0	0	0	0	0	35.1	36.9	0	Lazaridis et al. 2014	Modern		555356	1	Levante	gainsboro
Mordovian_3	Mordovian	4.3158	4.3158	1	0	0	0	0	0	0	54.2	45.2	0	Lazaridis et al. 2014	Modern		555353	1	Steppe	gainsboro
Tubalar_4	Tubalar	10.4132	57.5867	8	29.6961	3	0	0	0	0	51.1	87	0	Lazaridis et al. 2014	Modern		555352	1	Steppe	gainsboro
Balkar_1	Balkar	10.4551	14.5178	2	10.4551	1	0	0	0	0	43.5	43.6	0	Lazaridis et al. 2014	Modern		555352	1	Steppe	gainsboro
Abkhasian_6	Abkhasian	0	0	0	0	0	0	0	0	0	43	41	0	Lazaridis et al. 2014	Modern		555352	1	Steppe	gainsboro
[truncated: 1,727 more rows]

## Sheet: B_PrimaryReferences
PaperID (FirstAuthorJournalYear)	#Individuals	#IncludedROHAnalysis	Link (DOI)
NarasimhanPattersonScience2019	524	303	https://doi.org/10.1126/science.aat7487
OlaldeNature2018	390	208	https://doi.org/10.1038/nature25738
AntonioGaoMootsScience2019	134	134	https://doi.org/10.1126/science.aay6826
MathiesonNature2018	226	123	https://doi.org/10.1038/nature25778
OlaldeScience2019	269	88	https://doi.org/10.1126/science.aav4040
DamgaardNature2018	137	83	https://doi.org/10.1038/s41586-018-0094-2
AmorimNatureCommunications2018	63	48	https://doi.org/10.1038/s41467-018-06024-4
DamgaardScience2018	70	48	https://doi.org/10.1126/science.aar7711
LipsonNature2017	129	45	https://doi.org/10.1038/nature24476
MarcusNatureCommunications2020	70	40	https://doi.org/10.1038/s41467-020-14523-6
MathiesonNature2015	73	40	https://doi.org/10.1038/nature16152
MathiesonNature2015 (1240k of same same sample with 390k in HaakLazaridis2015)	56	34	see other version
WangNatureCommunications2019	51	30	https://doi.org/10.1038/s41467-018-08220-8
PosthNakatsukaCell2018	50	29	https://doi.org/10.1016/j.cell.2018.10.027
AllentoftNature2015	98	28	https://doi.org/10.1038/nature14507
SchroederPNAS2019	24	21	https://doi.org/10.1073/pnas.1820210116
PrendergastLipsonSawchukScience2019	43	21	https://doi.org/10.1126/science.aaw6275
MittnikNatureCommunications2018	39	20	https://doi.org/10.1038/s41467-018-02825-9
SikoraNature2019	31	19	https://doi.org/10.1038/s41586-019-1279-z
LazaridisNature2016	41	19	https://doi.org/10.1038/nature19310
KrzewinskaScienceAdvances2018	35	17	https://doi.org/10.1126/sciadv.aat4457
FernandesScientificReports2018	17	17	https://doi.org/10.1038/s41598-018-33067-w
MittnikScience2019	112	14	https://doi.org/10.1126/science.aax6219
JeongPNAS2018	20	13	https://doi.org/10.1073/pnas.1813608115
MorenoMayarScience2018	17	13	https://doi.org/10.1126/science.aav2621
FlegontovNature2019	49	12	https://doi.org/10.17617/3.1z
ScheibScience2018	75	0	https://doi.org/10.1126/science.aar6851
HaberAJHG2018	13	11	https://doi.org/10.1016/j.ajhg.2019.03.015
HarneyNatureCommunications2019	38	11	https://doi.org/10.1038/s41467-019-11357-9
EbenesersdottirScience2018	27	11	https://doi.org/10.1126/science.aar2625
LipsonCurrentBiology2018	22	10	https://doi.org/10.1016/j.cub.2018.02.051
MartinianoPLoSGenetics2017	14	10	https://doi.org/10.1371/journal.pgen.1006852
MathiesonNature2015 (capture of same sample shotgunned in Gamba2014)	12	10	see other version
SchiffelsNatureCommunications2016	10	10	https://doi.org/10.1038/ncomms10408
HarneyMayNatureCommunications2018	22	9	https://doi.org/10.1038/s41467-018-05649-9
SanchezQuintoPNAS2019	26	9	https://doi.org/10.1073/pnas.1818037116
MartinianoNatureCommunications2016	9	9	https://doi.org/10.1038/ncomms10326
BraceDiekmannNatureEcologyEvolution2019	56	8	https://doi.org/10.1038/s41559-019-0871-9
LazaridisNature2017	20	8	https://doi.org/10.1038/nature23310
KrzewinskaCurrentBiology2018	23	8	https://doi.org/10.1016/j.cub.2018.06.053
SkoglundCell2017	25	7	https://doi.org/10.1016/j.cell.2017.08.049
FeldmanNatureCommunications2019	8	7	https://doi.org/10.1038/s41467-019-09209-7
NarasimhanPattersonScience2019 (supplement of MathiesonNature2018)	11	7	see other version
LamnidisNatureCommunications2018	15	7	https://doi.org/10.1038/s41467-018-07483-5
PosthNatureEcologyEvolution2018	19	7	https://doi.org/10.1038/s41559-018-0498-2
ValdioseraPNAS2018	11	6	https://doi.org/10.1073/pnas.1717762115
VeeramahPNAS2018	41	6	https://doi.org/10.1073/pnas.1719880115
GonzalesFortesCurrentBiology2017	6	6	https://doi.org/10.1016/j.cub.2017.05.023
SikoraScience2017	5	5	https://doi.org/10.1126/science.aao1807
LindoScienceAdvances2018	7	5	https://doi.org/10.1126/sciadv.aau4921
BroushakiScience2016	5	5	https://doi.org/10.1126/science.aaf7943
SchlebuschScience2017	7	5	https://doi.org/10.1126/science.aao6266
HofmanovaPNAS2016	5	5	https://doi.org/10.1073/pnas.1523951113
McCollScience2018	26	5	https://doi.org/10.1126/science.aat3628
MalmstromProcBiolSci2019	11	5	https://doi.org/10.1098/rspb.2019.1528
LipsonNature2017 (supplement of MathiesonNature2015, which itself was supplement of HaakLazaridis2015)	6	5	see other version
GuntherPLoSBiology2018	7	5	https://doi.org/10.1371/journal.pbio.2003703
HaberAJHG2017	5	4	https://doi.org/10.1016/j.ajhg.2017.06.013
JeongPNAS2016	8	4	https://doi.org/10.1073/pnas.1520844113
RaghavanScience2015	23	4	https://doi.org/10.1126/science.aab3884
CassidyPNAS2016	4	4	https://doi.org/10.1073/pnas.1518445113
FuNature2016	40	4	https://doi.org/10.1038/nature17993
SaagCurrentBiology2017	6	4	https://doi.org/10.1016/j.cub.2017.06.022
LipsonNature2020	7	4	https://doi.org/10.1038/s41586-020-1929-1
vandeLoosdrechtScience2018	7	4	https://doi.org/10.1126/science.aar8380
delaFuentePNAS2018	4	4	https://doi.org/10.1073/pnas.1715688115
BraceNatureEcologyEvolution2019	14	3	https://doi.org/10.1038/s41559-019-0871-9
UnterlanderNatureCommunications2017	8	3	https://doi.org/10.1038/ncomms14615
LazaridisNature2014	3	3	https://doi.org/10.1038/nature13673
GonzalesFortesProcRoyalSocB2019	4	3	https://doi.org/10.1098/rspb.2018.2288
RodriguezVarelaCurrentBiology2017	5	3	https://doi.org/10.1016/j.cub.2017.09.059
GambaNatureCommunications2014	13	3	https://doi.org/10.1038/ncomms6257
JonesNatureCommunications2015	3	3	https://doi.org/10.1038/ncomms9912
VillalbaMoucoCurrentBiology2019	11	3	https://doi.org/10.1016/j.cub.2019.02.006
JarveCurrentBiology2019	31	3	https://doi.org/10.1016/j.cub.2019.06.019
JonesCurrentBiology2017	8	2	https://doi.org/10.1016/j.cub.2016.12.060
KilincCurrentBiology2016	9	2	https://doi.org/10.1016/j.cub.2016.07.057
NarasimhanPattersonScience2019 (supplement of MathiesonNature2018, which itself supplements MathiesonNature2015)	2	2	see other version
OlaldeScience2019 (the correct coverage is shown here but is underreported in Table S1 of the publication)	4	2	https://doi.org/10.1126/science.aav4040
SkoglundScience2014	11	2	https://doi.org/10.1126/science.1253448
FeldmanScienceAdvances2019	10	1	https://doi.org/10.1126/sciadv.aax0061
RasmussenNature2010	1	1	https://doi.org/10.1038/nature08835
MorenoMayarNature2017	2	1	https://doi.org/10.1038/nature25173
LlorenteScience2015	1	1	https://doi.org/10.1126/science.aad2879
NarasimhanPattersonScience2019 (previously MathiesonNature2015 which was 1240k of same sample with 390k in HaakLazaridis2015)	1	1	see other version
VanDenBrink2017	2	1	https://doi.org/10.1080/00758914.2017.1368204
NingCurrentBiology2019	11	1	https://doi.org/10.1016/j.cub.2019.06.044
FuNature2014	1	1	https://doi.org/10.1038/nature13810
RaghavanNature2013	2	1	https://doi.org/10.1038/nature12736
LipsonNature2017 (higher.cov.version.of.MathiesonNature2015)	2	1	see other version
OlaldeMBE2015	1	1	https://doi.org/10.1093/molbev/msv181
RasmussenNature2014	1	1	https://doi.org/10.1038/nature13025
SchroederPNAS2018	1	1	https://doi.org/10.1073/pnas.1716839115
SaagCurrentBiology2017 (merge.with.AllentoftNature2015)	1	1	see other version
ScheunemannNatureCommunications2017	3	1	https://doi.org/10.1038/ncomms15694
GuntherPNAS2015	5	1	https://doi.org/10.1073/pnas.1509851112
MittnikScience2019 (higher coverage version of E09538, first published in OlaldeNature2018)	1	1	see other version
MalaspinasCurrentBiology2014	2	1	https://doi.org/10.1016/j.cub.2014.09.078
YangCurrentBiology2017	1	1	https://doi.org/10.1016/j.cub.2017.09.030
FregelPNAS2018 (merge.of.two.published.samplesfrom.this.paper.that.are.duplicates)	2	1	https://doi.org/10.1073/pnas.1800851115
MittnikScience2019 (higher coverage version of E09569, first published in OlaldeNature2018)	1	1	see other version
SaagCurrentBiology2019	56	1	https://doi.org/10.1016/j.cub.2019.04.026
OlaldeNature2014	1	1	https://doi.org/10.1038/nature12960
		1785

## Sheet: C_FigureData
Figure	Figure Notebook	Data Folder of Figure (within git repository: https://github.com/hringbauer/hapROH.git)	Data generated with Notebooks/Code
1A-C	Hand-created sketch
1D	./Notebooks/Mosaic1000G_Analysis/histog_recall.ipynb	./Simulated/1000G_Mosaic/TSI6/	./Notebooks/ParallelRuns/parallel_mosaic.ipynb to create mosaic diploid data; then ./Notebooks/PrepareData/modify_hdf5s.ipynb to downsample and add error, and then ./Notebooks/ParallelRuns/parallel_mosaic_callroh.ipynb to call ROH
1E	./Notebooks/Figures/VariousPaper/plot_rep_ust_ishim.ipynb	./Empirical/1240k/SA_Readcounts/Ust_Ishim_rep/combined_roh05.tsv	./Notebooks/PrepareData/prepare_SA_readcounts.ipynb to create downsampled Ust Ishim, and then code in ./cluster_runs/Ust_Ishim_rep_callROH/ to run replicate ROH calls on cluster
2A,B	./Notebooks/Figures/VariousPaper/plot_map.ipynb	./Data/RegionDefinition/regions.csv and ./Empirical/roh_all_inds_final_v42.csv	./cluster_runs/ES_callROH/ Table available at https://doi.org/10.5281/zenodo.4992532
2C-2E	./Notebooks/Figures/plot_timelinesROH.ipynb	./Empirical/roh_all_inds_final_v42.csv	./cluster_runs/ES_callROH/ Table available at https://doi.org/10.5281/zenodo.4992532
3	./Notebooks/Figures/plot_bar_ROH.ipynb	./Empirical/roh_all_inds_final_v42.csv	./cluster_runs/ES_callROH/ Table available at https://doi.org/10.5281/zenodo.4992532
4	./Notebooks/Figures/plotIndividualROH.ipynb	./Empirical/Eigenstrat/Reichall/final/I1178/	./Notebooks/hapROH_run.ipynb
Table 1
S1	Hand-created sketch
S2	./Notebooks/Mosaic1000G_Analysis/histog_recall.ipynb	./Simulated/1000G_Mosaic/TSI6/	./Notebooks/ParallelRuns/parallel_mosaic.ipynb to create mosaic diploid data; then ./Notebooks/PrepareData/modify_hdf5s.ipynb to downsample and add error, and then ./Notebooks/ParallelRuns/parallel_mosaic_callroh.ipynb to call ROH
S3	./Notebooks/Mosaic1000G_Analysis/histog_recall.ipynb	./Simulated/1000G_Mosaic/TSI6/	./Notebooks/ParallelRuns/parallel_mosaic.ipynb to create mosaic diploid data; then ./Notebooks/PrepareData/modify_hdf5s.ipynb to downsample and add error, and then ./Notebooks/ParallelRuns/parallel_mosaic_callroh.ipynb to call ROH (one time without and one time with gap merging)
S4	./Notebooks/Mosaic1000G_Analysis/downsampling_curve.ipynb	./Simulated/1000G_Mosaic/TSI5/	./Notebooks/ParallelRuns/parallel_mosaic.ipynb to create mosaic diploid data; then ./Notebooks/PrepareData/modify_hdf5s.ipynb to downsample and add error, and then ./Notebooks/ParallelRuns/parallel_mosaic_callroh.ipynb to call ROH (one time without and one time with gap merging)
S5	./Notebooks/Mosaic1000G_Analysis/downsampling_curve.ipynb and ./Notebooks/Mosaic1000G_Analysis/histog_recall.ipynb	./Simulated/1000G_Mosaic/TSI5/	./Notebooks/ParallelRuns/parallel_mosaic.ipynb to create mosaic diploid data; then ./Notebooks/PrepareData/modify_hdf5s.ipynb to downsample and add error, and then ./Notebooks/ParallelRuns/parallel_mosaic_callroh.ipynb to call ROH (one time without and one time with gap merging)
S6	./Notebooks/Mosaic1000G_Analysis/histog_recall.ipynb	./Simulated/1000G_Mosaic/TSI5/	./Notebooks/ParallelRuns/parallel_mosaic.ipynb to create mosaic diploid data; then ./Notebooks/PrepareData/modify_hdf5s.ipynb to downsample and add error, and then ./Notebooks/ParallelRuns/parallel_mosaic_callroh.ipynb to call ROH (one time without and one time with gap merging)
S7A	./Notebooks/Figures/VariousPaper/plot_rep_ust_ishim.ipynb and	./Empirical/1240k/SA_Readcounts/Ust_Ishim_rep/combined_roh05.tsv	./Notebooks/PrepareData/prepare_SA_readcounts.ipynb to create downsampled Ust Ishim, and then code in ./cluster_runs/Ust_Ishim_rep_callROH/ to run replicate ROH calls on cluster
S7B	./Notebooks/Figures/plot_posterior.ipynb	./Empirical/1240k/SA_Readcounts/Ust_Ishim_rep/	./Notebooks/PrepareData/prepare_SA_readcounts.ipynb to create downsampled Ust Ishim, and then code in ./cluster_runs/Ust_Ishim_rep_callROH/ to run replicate ROH calls on cluster
S8	./Notebooks/Figures/VariousPaper/compare_HO_ph_dip.ipynb	./Empirical/HO/combined_roh_dip05.tsv and ./Empirical/HO/combined_roh_hap05.tsv	./cluster_runs/HO_callROH/run_individual_HO.py to call ROH from HO data (in diploid and pseudo-haploid mode), then code in ./Notebooks/ParallelRuns/parallel_ho_callroh.ipynb to produce the two tables
S9	./Notebooks/Figures/plot_posterior.ipynb	./Empirical/HO/long_dip/Khomani_7/ and ./Empirical/HO/long_hap/Khomani_7/	./cluster_runs/HO_callROH/run_individual_HO.py to call ROH from HO data (in diploid and pseudo-haploid mode)
S10	./Notebooks/Figures/VariousPaper/compare_HO_ph_dip.ipynb	./Empirical/HO/combined_roh_dip05.tsv and ./Empirical/HO/combined_roh_hap05.tsv	./cluster_runs/HO_callROH/run_individual_HO.py to call ROH from HO data (in diploid and pseudo-haploid mode), then code in ./Notebooks/ParallelRuns/parallel_ho_callroh.ipynb to produce the two tables
S11	./Notebooks/Mosaic1000G_Analysis/histog_recall.ipynb	./Simulated/1000G_Mosaic/TSI5/ (suffix plink_out and bcf_out)	./Notebooks/PLINK/bcftools_wrapper.ipynb and ./Notebooks/PLINK/PLINK_wrapper.ipynb
S12	./Notebooks/Mosaic1000G_Analysis/downsampling_curve.ipynb	./Simulated/1000G_Mosaic/TSI5/ (suffix plink_out and bcf_out)	./Notebooks/PLINK/bcftools_wrapper.ipynb and ./Notebooks/PLINK/PLINK_wrapper.ipynb
S13	./Notebooks/Figures/VariousPaper/compare_HO_ph_dip.ipynb	Not data required. Analytical Expectations.
S14	./Notebooks/Figures/VariousPaper/compare_HO_ph_dip.ipynb	Not data required. Analytical Expectations.
S15	./Notebooks/AnalyzeData/analyze_msprime.ipynb	./Simulated/msprime/	./Notebooks/InferNe/ms_prime.ipynb
S16	./Notebooks/AnalyzeData/analyze_ped_sim.ipynb	./Data/PedSim/c0,...c6.seg	./Notebooks/PedSim/cousins-1st_half_to_3rd.def with ped-sim
S17	./Notebooks/AnalyzeData/analyze_ped_sim.ipynb	./Data/PedSim/c0,...c6.seg	./Notebooks/PedSim/cousins-1st_half_to_3rd.def with ped-sim
S18	./Notebooks/Figures/VariousPaper/plot_1240K_snps.ipynb	Any 1240K eigenstrat .snp file
S19	./Notebooks/Figures/VariousPaper/histogram_cov_ages.ipynb	./Data/ReichLabEigenstrat/Raw.v42.4/v42.4.1240K.anno	Available at https://doi.org/10.5281/zenodo.4992532 or https://reich.hms.harvard.edu/
S20	./Notebooks/Figures/plot_timelinesROH.ipynb	./Empirical/roh_all_inds_final_v42.csv
Table S1	./Notebooks/Mosaic1000G_Analysis/mosaic_param_tests.ipynb	./Simulated/1000G_Mosaic/TSI6/	./Notebooks/ParallelRuns/parallel_mosaic.ipynb to create mosaic diploid data; then ./Notebooks/PrepareData/modify_hdf5s.ipynb to downsample and add error, and then ./Notebooks/ParallelRuns/parallel_mosaic_callroh.ipynb to call ROH
Table S2	./Notebooks/Mosaic1000G_Analysis/histog_recall.ipynb	./Simulated/1000G_Mosaic/TSI5/	./Notebooks/ParallelRuns/parallel_mosaic.ipynb to create mosaic diploid data; then ./Notebooks/PrepareData/modify_hdf5s.ipynb to downsample and add error, and then ./Notebooks/ParallelRuns/parallel_mosaic_callroh.ipynb to call ROH
Table S3	./Notebooks/Figures/VariousPaper/compare_HO_ph_dip.ipynb	./Empirical/HO/combined_roh_dip05.tsv and ./Empirical/HO/combined_roh_hap05.tsv	code in ./cluster_runs/HO_callROH/run_individual_HO.py to call ROH from HO data (in diploid and pseudo-haploid mode), then code in ./Notebooks/ParallelRuns/parallel_ho_callroh.ipynb to produce the two tables
Table S4	./Notebooks/Mosaic1000G_Analysis/histog_recall.ipynb	./Simulated/1000G_Mosaic/TSI5/ (suffix plink_out and bcf_out)	./Notebooks/PLINK/bcftools_wrapper.ipynb and ./Notebooks/PLINK/PLINK_wrapper.ipynb
Table S5	./Notebooks/AnalyzeData/analyze_ped_sim.ipynb	./Data/PedSim/c0,...c6.seg	Run ./Notebooks/PedSim/cousins-1st_half_to_3rd.def with ped-sim

## Sheet: D_RegionDefinitions
Region	Lat_low	Lat_high	Lon_low	Lon_high
Iberia	35.95	44.1	-10	6
Balkans	41.2	46.9	15	28.6
Aegan	36	41.2	20	36.5
Central Europe	44.1	53.5	3	15
Black Sea	44	51	28.7	36.5
North Africa	26	36	-11	20
Britain	49	60	-12	3
Baltic Sea	53.5	64	7	36.5
Sardinia	38.7	41.3	8	9.9
Levante	29	36	29.7	38
Eastern Europe	46.9	53.5	15	28.7
Central Italy	40	44.1	10.5	15
Steppe	40	61	36.5	97
Patagonia	-60	-41	-80	-60
Andean	-35	5	-85	-65
Pacific NW	30	55	-130	-100
Atlantic Coast	-41	-8	-63	-40
Vanuatu	-21	-8	160	172
East Africa	-12	7	32	42
South Africa	-35	-30	15	20
East Steppe	42	55	99	114
Central Asia	25	40	42	79.8
Bering Sea	58	70	-179.9	-140
Himalaya	28	34	80	88
